# Supplementary material for: Divergent Evolutionary Profile of MULE Transposons in Arthropods
Source: Animals (Basel). 2026 Jul 1;16(13):2011. doi: 10.3390/ani16132011 (PMC13359780; doi:10.3390/ani16132011)
Supplement: Supplementary file 1 [file animals-16-02011-s001.zip]

Archive with 4 entries (4 files):
- Supplement Materials.pdf
- supplementary file S1.fasta
- supplementary file S2.fasta
- Table S1.xlsx
