# Supplementary material for: Divergent Evolutionary Profile of MULE Transposons in Arthropods
Source: Animals (Basel). 2026 Jul 1;16(13):2011. doi: 10.3390/ani16132011 (PMC13359780; doi:10.3390/ani16132011)
Supplement: Supplementary file 1 [file animals-16-02011-s001.zip › supplementary file S2.fasta]

>MULE-1_MeSe
----EIFFGDGTFKICPF-----------PFYQVYTIHG---DLGSTGD-ST-NIVPLIY
ALMSGKTETSYSILFSVIK--AQI----------P-------EWQP-------QI----Y
K-CDFEIATMNAIRTVF------------------------P----NV-----T-VK-GC
YFHYLRAIWKKGR------A--L--------------NLTKSK-----------------
------------------------VQK-------------------------------RQ
VALSAVLPLLP-----EDQIINGWF--------YVA------SQ------------SL--
-DDD-N----------------------SKKFRQYML-----------------------
------------QQWLN-----------------------------------DVNFIKIW
CVFG--------ERHR---TTNHLEAWHKKMNAIV---------
>MULE-1_PaTe
----KHFFGDGTFKSCPQ-----------PFIQLYSLHA---DLGSSQQ-TT-NIVPLVY
ALMSTKSTKAYTALFSVIK--SQI----------P-------DWQP-------HS----F
Q-SDFEAAAMTGFKNVF------------------------K----SA-----S-IK-GC
FFHFCKAIWKKGK------G--L--------------GLTKSK-----------------
------------------------YLR-------------------------------KQ
VALSAVLPLLP-----EEKIFEGWF--------YIA------AQ------------SP--
-DDE-K----------------------SKEFRKYML-----------------------
------------RNWLK-----------------------------------D-NFLKVW
CVFG--------AKHR---TTNALESWHNKLNKKI---------
>MULE-1_FiYp
----KHFFGDGTFKSCPQ-----------PFIQLYSLHA---DLGSSQQ-TT-NIVPLVY
ALMSTKSTKAYTALFSVIK--SQI----------P-------DWQP-------HS----F
Q-SDFEAAAMTGFKNVF------------------------K----SA-----S-IK-GC
FFHFCKAIWKKGK------G--L--------------GLTKSK-----------------
------------------------YLR-------------------------------KQ
VALSAVLPLLP-----EEKIFEGWF--------YIA------AQ------------SP--
-DDE-K----------------------SKEFRKYML-----------------------
------------RNWLK-----------------------------------D-NFLKVW
CVFG--------AKHR---TTNALESWHNKLNKKI---------
>MULE-1_CaFr
----DDFLSDGTFKSCPK-----------PFLQIYTIHA---DFGSKNM-TT-DIVPVVY
ALMSHKDQKSYEILFNMIR--SQI----------P-------EWKP-------KT----Y
K-SDYEIAAMNAIKTVF------------------------P----IV-----T-VK-GC
FYHYNKAVWKKGA------A--L--------------GLTKSK-----------------
------------------------LLS-------------------------------RQ
VALSAVLPLIP-----HNEILNGWS--------YIA------SD------------SP--
-DDD-Q----------------------SKKFRLYMI-----------------------
------------NQWIKP--------------------------------H-DAEFRKIW
CVFN--------ERHR---TTNFLEGWHHGLNNAV---------
>MULE-2_ArGo
----KEFFGDGTFKSCPR-----------LFNQIFTIHA---DEGSNNE-ST-VISPLVY
VLMTDRKKKSYEVLFRLIK--SQI----------P-------DWNP-------SS----F
T-CDFEEATMFAIKNIF------------------------P----DI-----N-LH-GC
YYHYNKAVWKKGR------T--L--------------GLTKSK-----------------
------------------------ILR-------------------------------RQ
VALSAVLPLLP-----ENCIMEGWF--------YIA------DQ------------SP--
-DDS-K----------------------STQFRKYML-----------------------
------------SWWLRP------------------------------------NFIKTW
CSFG--------IRHR---TNNFVEGWHCKLNNAV---------
>MULE-1_AnSi
----KEIFMDGTFSSCPT-----------PFAQLYTLLG---DVGSSVE-EN-NVLPLIF
ALMTDKKTESYSILFSLIK--SQL----------P-------EFEP-------IK----V
H-CDYELAPINAIVEIY------------------------P----DI-----V-VK-GC
YYHWSRSVWKKAK------F--L--------------GHTKFK-----------------
------------------------AEK-------------------------------RI
VALTAALPLIP-----EELIKTGWE--------YIK------EE------------CD--
-DLI-K----------------------MPKFLNYVE-----------------------
------------RFWLKP------------------------------------YFSKML
SVYS--------EHHR---TNNILEGWHSKLNKAL---------
>MULE-1_OcSy
----REFFGDATFKSCPL-----------PFAELYSIHG---DIGSSID-TT-NVIPLIF
ALLPNKQQKTYETLFRLIK--ATL----------P-------NWSP-------NT----F
H-CDFELAAINALIEVF------------------------P----DV-----Q-LK-GC
FYHWSRAVWKKAK------A--L--------------GYTKRK-----------------
------------------------GHK-------------------------------RI
IGLTAVLPLLP-----AEEIVRGWE--------YIK------EE------------SN--
-DL--G----------------------MQKFIHYIQ-----------------------
------------RFWFKS------------------------------------SFPKML
SVYG--------LRHR---TNNVLEGWHSKVNKRV---------
>MULE-1_PlPu
----KEFFIDGTFKSCPK-----------PFSQLYCVHG---EVGSSME-TT-NVIPLIY
ILLVNKKEQTYHIAFEMLK--SQL----------P-------QFVP-------VK----V
H-CDMELAAINAVLKSF------------------------P----NV-----K-IA-LC
YYHWTKNIWKNAK------L--H--------------KITSSK-----------------
------------------------AER-------------------------------RI
VALCAALPLLP-----TPKLQEGWE--------YIK------NE-----------CCA--
-KYF-N----------------------MTKFLNYIE-----------------------
------------KFWLKK------------------------------------HWNK-I
SVFG--------ERHR---TNNPVEGWHAKLNREI---------
>MULE-1_SpSi
-------------------------------------------------------MPLVY
ALMSNRSTETYKILFMLIK--AQI----------P-------KWKP-------KT----L
R-MDYERAAMKAITQVF------------------------P----QI-----E-VK-GC
YFHYNKAIWAKGR------E--L--------------GLVKSK--------N--------
-I----------------------KKK-------------------------------RL
VALSAVLPLLP-----QSEVMNGWA--------YIT------RH------------DM--
-EDM-S----------------------VEKFKIYME-----------------------
------------KQWLKE------------------------------------KFIPIW
NAYG--------QKHR---TTNFLESWHHKLNSAV---------
>MULE-1_TiCo
----KDFFSDGTFKSCPS-----------CFKQLYVIHG---DLGSDRD-AT-NIVPLMY
CLMNKMTYKAYVTLFELIK--TQI----------P-------EWEP-------IN----F
K-TDFENAAIKAIKKLF------------------------P----NT-----T-IA-GC
YYHYNKSIWKKAK------E--L--------------GLTQCE--------K--------
------------------------IKR-------------------------------RE
IELSAVLPLLP-----RNELLNGWK--------YIT------RH------------DI--
-EDP-Q----------------------LLKFRSYME-----------------------
------------KQWTKS------------------------------------DSLEIL
SVYG--------QRHR---TNNFLEGWHNKLNKAM---------
>MULE-1_MyPa
----KDFFSDGTFKSCPS-----------CFKQLYVIHG---DLGSDRD-AT-NIVPLMY
CLMNKMTYKAYVTLFELIK--TQI----------P-------EWEP-------IN----F
K-TDFENAAIKAIKKLF------------------------P----NT-----T-IA-GC
YYHYNKSIWKKAK------E--L--------------GLTQCE--------K--------
------------------------IKR-------------------------------RE
IELSAVLPLLP-----RNELLNGWK--------YIT------RH------------DI--
-EDP-Q----------------------LLKFRSYME-----------------------
------------KQWTKS------------------------------------DSLEIL
SVYG--------QRHR---TNNFLEGWHNKLNKAM---------
>MULE-1_HyRe
----NHFFMDGTFKSCPS-----------PFKQIFSIHG---DIGSNCD-QT-NVIPLLY
AFMSQQTKKAYTILFDLIK--SQI----------P-------DWQP-------SK----V
T-IDFEEATMRALSKM------------------------------NV-----T-VK-GC
QYHFSNSLWRKAK------Q--L--------------GLHKNK-----------------
------------------------FDR-------------------------------RF
ISLCSKLPFLP-----VGEIKVGWE--------YIK------NEI----------AEY--
-NNE-R----------------------LKEFFSYFE-----------------------
------------NYWMRD------------------------------------DLINMW
CIYG--------ERHR---TNNAVEGWHHKINNEI---------
>MULE-2_HyRe
----NHFFMDGTFKSCPS-----------PFKQIFSIHG---DIGSNCD-QT-NVIPLLY
AFMSQQTKKAYTILFDLIK--SQI----------P-------DWQP-------SK----V
T-IDFEEATMRALSKM------------------------------NV-----T-VK-GC
QYHFSNSLWRKAK------Q--L--------------GLHKNK-----------------
------------------------FDR-------------------------------RF
ISLCSKLPFLP-----VGEIKVGWE--------YIK------NEI----------AEY--
-NNE-R----------------------LKEFFSYFE-----------------------
------------NYWMRD------------------------------------DLINMW
CIYG--------ERHR---TNNAVEGWHHKINNEI---------
>MULE-1_FuFu
----SHVFGDGTFKVCKD----------IPFSQLYTVHG---DIGSTSN-ST-NIVPLIY
CLMSQKTYKAYILFFAMIK--SQF----------P-------NWNP-------SK----F
T-TDFEEAPMRAISCVF------------------------P----DI-----D-IK-GC
HFHFAQCLWRKSK------A--L--------------KLNCDK-----------------
------------------------YNR-------------------------------RC
VTLLIALPLLP-----EERIYEGLE--------YIK------AE------------YS--
-NHP-A----------------------IDPIIHYFE-----------------------
------------SQWMTK------------------------------------CKPKIW
CVWG--------ERHR---TTNFLEGWHYKLNSSV---------
>MULE-3_EuPr
----DEFFIDGTFQSCPD-----------PFTQLVSIHG---DISKSAS-ET-HVIPLVY
ALMTNKSQESYTALLQMIK--SEI----------R-------NWSP-------IK----F
H-LDFEIATANALLAIF------------------------P----EI-----K-LK-KC
YYHLTKSIWKKSK------E--L--------------KM-NSK-----------------
------------------------HER-------------------------------RV
VGLFTALALLP-----MDHMSNGIK--------YIK------DE------------SP--
-NTS-K----------------------IRLFEKYMR-----------------------
------------QTWLKN----------------------------------D-EFILQW
NVFG--------ERHR---TNNIIESWHSRLNKDM---------
>MULE-1_MiMi
----KEFFGDGTFFSCPN-----------PFSQLYTMHG---DLSTSIT-TT-HVLPVIY
TLMTDKTEESYTILFSMLQ--SRI----------P-------NWTP-------KK----I
H-LDFETAASTAISSIF------------------------P----DI-----Q-II-NC
FYHFTNSQWRRAK------K--L--------------KI-KSK-----------------
------------------------DGN-------------------------------RA
VGLCSALALLP-----DDRIAEGWC--------YIK------SD------------TP--
-NTD-K----------------------IQKYFKYFE-----------------------
------------NTWLKN----------------------------------E-FFIKQW
CVYG--------QRHR---TNNVVESWNAQLNKAM---------
>MULE-1_AcUm
----KTFMFDGTFKVCPA-----------PFAQLYTMHG---DLGSSTD-FT-NVIPLVY
ALVTNKTKETYIKMLELIK--AQI----------P-------TWNP-------SE----I
L-TDFEAAAIAAIREVF------------------------P----DV-----Q-HH-GC
YFHFSQALWKKAK------K--M--------------KITDDV-----------------
------------------------CMK-------------------------------RI
VALCSVLPMLP-----ENKLNEGWT--------YVE------TEA--------ASVDV--
-EQE-N----------------------FGNFIGYVH-----------------------
------------SYWMKN------------------------------------NFHKSW
CLFG--------VKHR---TTNCTETWHHTFRGNF---------
>MULE-1_CeRu
----KRFFVDGTFKICPN-----------GFHQVYTFHA---DIGSNEE-YV-NIVPVLY
ALLPDRKQVTYEILFEMIK--SQV----------Q-------EWEP-------TH----I
S-MDFEMTAILAIKGLF------------------------P----EV-----K-IV-GC
FFHFSRSLWRKAK------Q--L--------------GVIKSR-----------------
------------------------LGR-------------------------------IH
VKLCTVLSHLP-----LNLLDDGWL--------YVM------GE------------SP--
-NNA-E----------------------ITKFNDYFV-----------------------
------------QTWL-Q----------------------------------HPVLSKVW
NTFN--------ESHR---TNNMVESWNGRVKKIM---------
>MULE-1_DiBr
----KRFFVDGTFKICPN-----------GFHQVYTFHA---DIGSNEE-YV-NIVPVLY
ALLPDRKQVTYEILFEMIK--SQV----------Q-------EWEP-------TH----I
S-MDFEMTAILAIKGLF------------------------P----EV-----K-IV-GC
FFHFSRSLWRKAK------Q--L--------------GVIKSR-----------------
------------------------LGR-------------------------------IH
VKLCTVLSHLP-----LNLLDDGWL--------YVM------GE------------SP--
-NNA-E----------------------ITKFNDYFV-----------------------
------------QTWL-Q----------------------------------HPVLSKVW
NTFN--------ESHR---TNNMVESWNGRVKKIM---------
>MULE-1_DiMe
----KRFFVDGTFKICPN-----------GFHQVYTFHA---DIGSNEE-YV-NIVPVLY
ALLPDRKQVTYEILFEMIK--SQV----------Q-------EWEP-------TH----I
S-MDFEMTAILAIKGLF------------------------P----EV-----K-IV-GC
FFHFSRSLWRKAK------Q--L--------------GVIKSR-----------------
------------------------LGR-------------------------------IH
VKLCTVLSHLP-----LNLLDDGWL--------YVM------GE------------SP--
-NNA-E----------------------ITKFNDYFV-----------------------
------------QTWL-Q----------------------------------HPVLSKVW
NTFN--------ESHR---TNNMVESWNGRVKKIM---------
>MULE-2_ElVe
----KRFFVDGTFKICPN-----------GFHQVYTFHA---DIGSNEE-YV-NIVPVLY
ALLPDRKQVTYEILFEMIK--SQV----------Q-------EWEP-------TH----I
S-MDFEMTAILAIKGLF------------------------P----EV-----K-IV-GC
FFHFSRSLWRKAK------Q--L--------------GVIKSR-----------------
------------------------LGR-------------------------------IH
VKLCTVLSHLP-----LNLLDDGWL--------YVM------GE------------SP--
-NNA-E----------------------ITKFNDYFV-----------------------
------------QTWL-Q----------------------------------HPVLSKVW
NTFN--------ESHR---TNNMVESWNGRVKKIM---------
>MULE-1_HyPr
----KRFFVDGTFKICPN-----------GFHQVYTFHA---DIGSNEE-YV-NIVPVLY
ALLPDRKQVTYEILFEMIK--SQV----------Q-------EWEP-------TH----I
S-MDFEMTAILAIKGLF------------------------P----EV-----K-IV-GC
FFHFSRSLWRKAK------Q--L--------------GVIKSR-----------------
------------------------LGR-------------------------------IH
VKLCTVLSHLP-----LNLLDDGWL--------YVM------GE------------SP--
-NNA-E----------------------ITKFNDYFV-----------------------
------------QTWL-Q----------------------------------HPVLSKVW
NTFN--------ESHR---TNNMVESWNGRVKKIM---------
>MULE-1_LyCr
----KRFFVDGTFKICPN-----------GFHQVYTFHA---DIGSNEE-YV-NIVPVLY
ALLPDRKQVTYEILFEMIK--SQV----------Q-------EWEP-------TH----I
S-MDFEMTAILAIKGLF------------------------P----EV-----K-IV-GC
FFHFSRSLWRKAK------Q--L--------------GVIKSR-----------------
------------------------LGR-------------------------------IH
VKLCTVLSHLP-----LNLLDDGWL--------YVM------GE------------SP--
-NNA-E----------------------ITKFNDYFV-----------------------
------------QTWL-Q----------------------------------HPVLSKVW
NTFN--------ESHR---TNNMVESWNGRVKKIM---------
>MULE-1_CeGr
----KRFFVDGTFKICPN-----------GFHQVYTFHA---DIGSNEE-YV-NIVPVLY
ALLPDRKQVTYEILFEMIK--SQV----------Q-------EWEP-------TH----I
S-MDFEVTAILAIKGLF------------------------P----EV-----K-IV-GC
FFHFSRSLWRKAK------Q--L--------------GVIKSR-----------------
------------------------LGR-------------------------------IH
VKLCTVLSHLP-----LNLLDDGWL--------YVM------GE------------SP--
-NNA-E----------------------ITKFNDYFV-----------------------
------------QTWL-Q----------------------------------HPVLSKVW
NTFN--------ESHR---TNNMVESWNGRVKKIM---------
>MULE-1_OcPl
----KRFFVDGTFKICPN-----------GFHQVYTFHA---DIGSNEE-YV-NIVPVLY
ALLPDRKQVTYEILFEMIK--SQV----------Q-------EWEP-------TH----I
S-MDFEVTAILAIKGLF------------------------P----EV-----K-IV-GC
FFHFSRSLWRKAK------Q--L--------------GVIKSR-----------------
------------------------LGR-------------------------------IH
VKLCTVLSHLP-----LNLLDDGWL--------YVM------GE------------SP--
-NNA-E----------------------ITKFNDYFV-----------------------
------------QTWL-Q----------------------------------HPVLSKVW
NTFN--------ESHR---TNNMVESWNGRVKKIM---------
>MULE-1_EuOc
----KHFFIDGTFKICVK-----------CFHQVYTIHA---DIGSNEE-YV-NVVPVLY
ALLPDRKEETYEIMFQIIK--SRV----------Q-------EWEP-------TH----I
S-MDFEVSAMLALKVLF------------------------P----DV-----K-IV-GC
YFHFTRCLWRKAK------K--L--------------GVTKSK-----------------
------------------------LGR-------------------------------IH
VSLCAAMTHLP-----QNLLDDGWL--------YVM------GE------------SP--
-NTA-E----------------------VTLFNDYFV-----------------------
------------QTWL-Q----------------------------------HSVLSNTW
STYN--------ESHK---TNNMVESWNARIKKII---------
>MULE-1_CaKa
----KHFFIDGTFKICVK-----------CFHQVYTIHA---DIGSNEE-YV-NVVPVLY
ALLPDRKEETYEIMFQIIK--SRV----------Q-------EWEP-------TH----I
S-MDFEVSAMLALKVLF------------------------P----DV-----K-IV-GC
YFHFIRCLWRKAK------K--L--------------GVTKSK-----------------
------------------------LGR-------------------------------IH
VSLCAAMTHLP-----QNLLDDGWL--------YVM------GE------------SP--
-NTA-E----------------------VTLFNDYFV-----------------------
------------QTWL-Q----------------------------------HSVLSNTW
STYN--------ESHK---TNNMVESWNARIKKNI---------
>MULE-1_CaBi
----TRFLVDGTFKICPK-----------CFCQVYTIHA---DIGSNEE-YV-NVVPVLY
ALLPDKKRSTYGILFQIIK--SQI----------K-------EWKP-------TQ----I
S-MDFEVPAILAIKDLF------------------------P----KV-----K-IV-GC
YFHYSRSLWRKAK------Q--L--------------GVTKLK-----------------
------------------------LGV-------------------------------IH
VKLCTALSHLP-----PDLLDEGWL--------YVM------EE------------SP--
-NNI-A----------------------VTKFNDYFV-----------------------
------------KTWL-E----------------------------------HGILSKTW
NTFN--------QSDR---TNNMVESWNGKIRKII---------
>MULE-1_AtLe
----RHFFIDGTFKLCQK-----------NFYQLYTMHA---DIGSNDS-FV-NVVPILY
ILLPDKTRATYEILFSLIK--ARV----------P-------QWNP-------SK----I
S-MDFEVSAILALQSII------------------------P----GV-----K-IL-GC
FFHFTRCLWRKAK------E--L--------------GVTKSK-----------------
------------------------LGK-------------------------------VH
VKLCSALSHLP-----QHLTAEGWL--------YIM------ED------------CP--
-RTK-E----------------------LTAFNDYFV-----------------------
------------NTWL-E----------------------------------NNIFSTLW
CSYG--------EEHT---TNNIVEAWNNHVKKFL---------
>MULE-1_BrDo
----RHFFIDGTFKLCQK-----------NFYQLYTMHA---DIGSNDS-FV-NVVPILY
ILLPDKTRATYEILFSLIK--ARV----------P-------QWNP-------SK----I
S-MDFEVSAILALQSII------------------------P----GV-----K-IL-GC
FFHFTRCLWRKAK------E--L--------------GVTKSK-----------------
------------------------LGK-------------------------------VH
VKLCSALSHLP-----QHLTAEGWL--------YIM------ED------------CP--
-RTK-E----------------------LTAFNDYFV-----------------------
------------NTWL-E----------------------------------NNIFSTLW
CSYG--------EEHT---TNNIVEAWNNHVKKFL---------
>MULE-1_CrAl
----RHFFIDGTFKLCQK-----------NFYQLYTMHA---DIGSNDS-FV-NVVPILY
ILLPDKTRATYEILFSLIK--ARV----------P-------QWNP-------SK----I
S-MDFEVSAILALQSII------------------------P----GV-----K-IL-GC
FFHFTRCLWRKAK------E--L--------------GVTKSK-----------------
------------------------LGK-------------------------------VH
VKLCSALSHLP-----QHLTAEGWL--------YIM------ED------------CP--
-RTK-E----------------------LTAFNDYFV-----------------------
------------NTWL-E----------------------------------NNIFSTLW
CSYG--------EEHT---TNNIVEAWNNHVKKFL---------
>MULE-1_ElVe
----RHFFIDGTFKLCQK-----------NFYQLYTMHA---DIGSNDS-FV-NVVPILY
ILLPDKTRATYEILFSLIK--ARV----------P-------QWNP-------SK----I
S-MDFEVSAILALQSII------------------------P----GV-----K-IL-GC
FFHFTRCLWRKAK------E--L--------------GVTKSK-----------------
------------------------LGK-------------------------------VH
VKLCSALSHLP-----QHLTAEGWL--------YIM------ED------------CP--
-RTK-E----------------------LTAFNDYFV-----------------------
------------NTWL-E----------------------------------NNIFSTLW
CSYG--------EEHT---TNNIVEAWNNHVKKFL---------
>MULE-1_EuMi
----RHFFIDGTFKLCQK-----------NFYQLYTMHA---DIGSNDS-FV-NVVPILY
ILLPDKTRATYEILFSLIK--ARV----------P-------QWNP-------SK----I
S-MDFEVSAILALQSII------------------------P----GV-----K-IL-GC
FFHFTRCLWRKAK------E--L--------------GVTKSK-----------------
------------------------LGK-------------------------------VH
VKLCSALSHLP-----QHLTAEGWL--------YIM------ED------------CP--
-RTK-E----------------------LTAFNDYFV-----------------------
------------NTWL-E----------------------------------NNIFSTLW
CSYG--------EEHT---TNNIVEAWNNHVKKFL---------
>MULE-1_HeBi
----RHFFIDGTFKLCQK-----------NFYQLYTMHA---DIGSNDS-FV-NVVPILY
ILLPDKTRATYEILFSLIK--ARV----------P-------QWNP-------SK----I
S-MDFEVSAILALQSII------------------------P----GV-----K-IL-GC
FFHFTRCLWRKAK------E--L--------------GVTKSK-----------------
------------------------LGK-------------------------------VH
VKLCSALSHLP-----QHLTAEGWL--------YIM------ED------------CP--
-RTK-E----------------------LTAFNDYFV-----------------------
------------NTWL-E----------------------------------NNIFSTLW
CSYG--------EEHT---TNNIVEAWNNHVKKFL---------
>MULE-1_TyLu
------------------------------------------------M-YS-NVIPVVY
ALLPKKTKKIYKILFRLIK--SQI----------P-------QFYP-------QL----F
I-LDFEHAAMSAIKETF------------------------P----AA-----N-IN-GC
YFHFSKSLWQRAD------E--L--------------GLTKSK-----------------
------------------------LAR-------------------------------KH
IKRCIVLAHLP-----KENIDSGWL--------YIM------SQ------------CP--
-TNP-N----------------------IVPFNDYFV-----------------------
------------QTWLNE----------------------------------NSFYFDKW
NCYN--------VQHR---TTNMVESWHATINKKI---------
>MULE-1_ErTa
------------------------------------------------M-YN-NIMPVVY
ALLPSKTKNIYNTLFNLIK--SQI----------P-------QFNP-------KL----F
V-LDFEQAAMSAITETF------------------------P----ET-----Q-IS-GC
HFHFSKSLWQRAD------N--L--------------GLTKFK-----------------
------------------------LAR-------------------------------KH
IKRCSVLAHLP-----KEDVESGWL--------YIM------SQ------------CP--
-RTP-N----------------------IVSFNDYFV-----------------------
------------ETWLSE----------------------------------ESFFFNKW
NCYN--------TQHR---TTNMIESWHSTINKKI---------
>MULE-1_MaJu
------------------------------------------------M-YN-NIMPVVY
ALLPSKTKNIYNTLFNLIK--SQI----------P-------QFNP-------KL----F
V-LDFEQAAMSAITETF------------------------P----ET-----Q-IS-GC
HFHFSKSLWQRAD------N--L--------------GLTKFK-----------------
------------------------LAR-------------------------------KH
IKRCSVLAHLP-----KEDVESGWL--------YIM------SQ------------CP--
-RTP-N----------------------IVSFNDYFV-----------------------
------------ETWLSE----------------------------------ESFFFNKW
NCYN--------TQHR---TTNMIESWHSTINKKI---------
>MULE-1_MaTi
------------------------------------------------M-YN-NIMPVVY
ALLPSKTKNIYNTLFNLIK--SQI----------P-------QFNP-------KL----F
V-LDFEQAAMSAITETF------------------------P----ET-----Q-IS-GC
HFHFSKSLWQRAD------N--L--------------GLTKFK-----------------
------------------------LAR-------------------------------KH
IKRCSVLAHLP-----KEDVESGWL--------YIM------SQ------------CP--
-RTP-N----------------------IVSFNDYFV-----------------------
------------ETWLSE----------------------------------ESFFFNKW
NCYN--------TQHR---TTNMIESWHSTINKKI---------
>MULE-1_MuBa
------------------------------------------------M-YN-NIMPVVY
ALLPSKTKNIYNTLFNLIK--SQI----------P-------QFNP-------KL----F
V-LDFEQAAMSAITETF------------------------P----ET-----Q-IS-GC
HFHFSKSLWQRAD------N--L--------------GLTKFK-----------------
------------------------LAR-------------------------------KH
IKRCSVLAHLP-----KEDVESGWL--------YIM------SQ------------CP--
-RTP-N----------------------IVSFNDYFV-----------------------
------------ETWLSE----------------------------------ESFFFNKW
NCYN--------TQHR---TTNMIESWHSTINKKI---------
>MULE-1_OcSy
------------------------------------------------M-YN-NIMPVVY
ALLPSKTKNIYNTLFNLIK--SQI----------P-------QFNP-------KL----F
V-LDFEQAAMSAITETF------------------------P----ET-----Q-IS-GC
HFHFSKSLWQRAD------N--L--------------GLTKFK-----------------
------------------------LAR-------------------------------KH
IKRCSVLAHLP-----KEDVESGWL--------YIM------SQ------------CP--
-RTP-N----------------------IVSFNDYFV-----------------------
------------ETWLSE----------------------------------ESFFFNKW
NCYN--------TQHR---TTNMIESWHSTINKKI---------
>MULE-1_ThLi
------------------------------------------------M-YN-NIMPVVY
ALLPSKTKNIYNTLFNLIK--SQI----------P-------QFNP-------KL----F
V-LDFEQAAMSAITETF------------------------P----ET-----Q-IS-GC
HFHFSKSLWQRAD------N--L--------------GLTKFK-----------------
------------------------LAR-------------------------------KH
IKRCSVLAHLP-----KEDVESGWL--------YIM------SQ------------CP--
-RTP-N----------------------IVSFNDYFV-----------------------
------------ETWLSE----------------------------------ESFFFNKW
NCYN--------TQHR---TTNMIESWHSTINKKI---------
>MULE-2_ErOc
----LTILCDGTFKFCLK-----------PFQQLYTLHV---DLGSSKT-HN-NIIPVIY
ALLGNKTRATYKILFRLIK--SQI----------P-------QFNP-------KT----I
L-LDFEKAAMLAVKDIF------------------------P----ET-----S-VR-GC
FFHFSRSLWRKAD------E--I--------------GITKSV-----------------
------------------------LFR-------------------------------KH
IKRCVVLAHLP-----KEAVENGWL--------YIM------SQ------------CP--
-NDK-N----------------------IVKFNDYFV-----------------------
------------RTWLNE----------------------------------TSIFADKW
SCNF--------SQHR---TTNMVESWHSTVNKKI---------
>MULE-1_AgSe
----AMFFGDGTFKCCIR-----------PFMQLYVIHG---DMGSTDT-TT-GITPLVY
CLLLNKKKSTYVTLFQLIK--SQI----------P-------TWKP-------LE----F
L-TDFEPAAINALKIVS------------------------P----ET-----K-TR-AC
YFHFCQSIHKKAK------K--L--------------DLTKKN-----------------
------------------------YLK-------------------------------KH
VGLILTLPLIP-----QEMIDDAFL--------YIM------ED------------CP--
-TLN-N----------------------IVKFNDYVV-----------------------
------------QTYMNG----------------------------------GKYPPTLW
SANN--------RRHR---TTNALESWHATLNRYV---------
>MULE-1_MoLa
----NHFFGDGTFKCKVS-----------PFYQLYTIHA---DFGSTEV-KT-NIMPLVY
ALLPNKKEETYKTLFLMIR--SQI----------P-------DWKL-------TK----F
T-CDFEVAVMNAVQFVF------------------------P----QA-----N-IK-GC
YFHFAQALWKKAK------Q--L--------------NL-KHA-----------------
------------------------IDK-------------------------------KH
VAMCIALALIP-----QESVTDGWL--------YIM------ED------------CP--
-KGD-G----------------------IIKFNDYFV-----------------------
------------NTWLE-----------------------------------NKYAEK-W
NVHD--------ERHR---TTNALEGWHANLNRQF---------
>MULE-1_AgEx
----KFFESDGTFDCTPE-----------PFVQLYTIHG---DLGSDED-HT-RIVPLIY
VLLNKKTEEIYKKLFEILK--QNI----------P-------GWEP-------VK----F
L-TDFELAAMNAITIVF------------------------P----SV-----V-IK-GC
YFHYSKNVWKKAK------Q--L--------------DLTKDA-----------------
------------------------ITQ-------------------------------RH
VRLSALLPLLP-----RKFISEGWC--------YIM------ED------------CP--
-DTD-A----------------------IQTFNDYMV-----------------------
------------SQWLEN----------------------------------E-SFVDIW
CVHG--------ERHR---TTNAVESWHKKLNSAV---------
>MULE-2_EuOc
----KFFESDGTFDCTPE-----------PFVQLYTIHG---DLGSDED-HT-RIVPLIY
VLLNKKTEEIYKKLFEILK--QNI----------P-------GWEP-------VK----F
L-TDFELAAMNAITIVF------------------------P----SV-----V-IK-GC
YFHYSKNVWKKAK------Q--L--------------DLTKDA-----------------
------------------------ITQ-------------------------------RH
VRLSALLPLLP-----RKFISEGWC--------YIM------ED------------CP--
-DTD-A----------------------IQTFNDYMV-----------------------
------------SQWLEN----------------------------------E-SFVDIW
CVHG--------ERHR---TTNAVESWHKKLNSAV---------
>MULE-1_HeDy
----KFFESDGTFDCTPE-----------PFVQLYTIHG---DLGSDED-HT-RIVPLIY
VLLNKKTEEIYKKLFEILK--QNI----------P-------GWEP-------VK----F
L-TDFELAAMNAITIVF------------------------P----SV-----V-IK-GC
YFHYSKNVWKKAK------Q--L--------------DLTKDA-----------------
------------------------ITQ-------------------------------RH
VRLSALLPLLP-----RKFISEGWC--------YIM------ED------------CP--
-DTD-A----------------------IQTFNDYMV-----------------------
------------SQWLEN----------------------------------E-SFVDIW
CVHG--------ERHR---TTNAVESWHKKLNSAV---------
>MULE-2_HeBi
----KFFESDGTFDCTPE-----------PFVQLYTIHG---DLGSDED-HT-RIVPLIY
VLLNKKTEEIYKKLFEILK--QNI----------P-------GWEP-------VK----F
L-TDFELAAMNAITIVF------------------------P----SV-----V-IK-GC
YFHYSKNVWKKAK------Q--L--------------DLTKDA-----------------
------------------------ITQ-------------------------------RH
VRLSALLPLLP-----RKFISEGWC--------YIM------ED------------CP--
-DTD-A----------------------IQTFNDYMV-----------------------
------------SQWLEN----------------------------------E-SFVDIW
CVHG--------ERHR---TTNAVESWHKKLNSAV---------
>MULE-2_CeGr
----KFFESDGTFDCTPE-----------PFVQLYTIHG---DLGSDED-HT-RIVPLIY
VLLNKKTEETYKKLFEILK--QNI----------P-------GWEP-------VK----F
L-TDFELAAMNAITIVF------------------------P----SV-----V-IK-GC
YFHYSKNVWKKAK------Q--L--------------DLTKDA-----------------
------------------------ITQ-------------------------------RH
VRLSALLPLLP-----RKFISEGWC--------YIM------ED------------CP--
-DTD-A----------------------IQTFNDYMV-----------------------
------------SQWLEN----------------------------------E-SFVDIW
CVHG--------ERHR---TTNAVESWHKKLNSAV---------
>MULE-1_CoPy
----KFFESDGTFDCTPE-----------PFVQLYTIHG---DLGSDED-HT-RIVPLIY
VLLNKKTEETYKKLFEILK--QNI----------P-------GWEP-------VK----F
L-TDFELAAMNAITIVF------------------------P----SV-----V-IK-GC
YFHYSKNVWKKAK------Q--L--------------DLTKDA-----------------
------------------------ITQ-------------------------------RH
VRLSALLPLLP-----RKFISEGWC--------YIM------ED------------CP--
-DTD-A----------------------IQTFNDYMV-----------------------
------------SQWLEN----------------------------------E-SFVDIW
CVHG--------ERHR---TTNAVESWHKKLNSAV---------
>MULE-1_TrEm
----KFFESDGTFDCTPE-----------PFVQLYTIHG---DLGSDED-HT-RIVPLIY
VLLNKKTEETYKKLFEILK--QNI----------P-------GWEP-------VK----F
L-TDFELAAMNAITIVF------------------------P----SV-----V-IK-GC
YFHYSKNVWKKAK------Q--L--------------DLTKDA-----------------
------------------------ITQ-------------------------------RH
VRLSALLPLLP-----RKFISEGWC--------YIM------ED------------CP--
-DTD-A----------------------IQTFNDYMV-----------------------
------------SQWLEN----------------------------------E-SFVDIW
CVHG--------ERHR---TTNAVESWHKKLNSAV---------
>MULE-1_LyPo
----KFFESDGTFDCTPE-----------PFVQLYTIHG---DLGSDED-HT-RIVPLIY
VLLNKKTEETYKKLFEILK--QNI----------P-------GWEP-------VK----F
L-TDFELAAMNAITIVF------------------------P----SV-----V-IK-GC
YFHYSKNVWKKAK------Q--L--------------DLTKDA-----------------
------------------------ITQ-------------------------------RH
VRLSALLPLLP-----RKFISEGWC--------YIM------ED------------CP--
-DTD-A----------------------IQTFNDYMV-----------------------
------------SQWLEN----------------------------------E-SFVDIW
CVHG--------ERHR---TTNAVESWHKKLNSAV---------
>MULE-1_MoMa
----KFFESDGTFDCTPE-----------PFVQLYTIHG---DLGSDED-HT-RIVPLIY
VLLNKKTEETYKKLFEILK--QNI----------P-------GWEP-------VK----F
L-TDFELAAMNAITIVF------------------------P----SV-----V-IK-GC
YFHYSKNVWKKAK------Q--L--------------DLTKDA-----------------
------------------------ITQ-------------------------------RH
VRLSALLPLLP-----RKFISEGWC--------YIM------ED------------CP--
-DTD-A----------------------IQTFNDYMV-----------------------
------------SQWLEN----------------------------------E-SFVDIW
CVHG--------ERHR---TTNAVESWHKKLNSAV---------
>MULE-4_CeGr
----KFFESDGTFDCTPE-----------PFVQLYTIHG---DLGSDED-HT-RIVPLIY
VLLNKKTEETYKKLFEILK--QNI----------P-------GWEP-------VK----F
L-TDFELAAMNAITIVF------------------------P----SV-----V-IK-GC
YFHYSKNVWKKAK------Q--L--------------DLTKDA-----------------
------------------------ITQ-------------------------------RH
VRLSALLPLLP-----RKFISEGWC--------YIM------ED------------CP--
-DTD-A----------------------IQTFNDYMV-----------------------
------------SQWLEN----------------------------------E-SFVDIW
CVHG--------ERHR---TTNAVESWHKKLNSAV---------
>MULE-3_ErOc
----KFFESDGTFDCTPE-----------PFVQLYTIHG---DLGSDED-HT-RIVPLIY
VLLNKKTEETYKKLFEILK--QNI----------P-------GWEP-------VK----F
L-TDFELAAMNAITIVF------------------------P----SV-----V-IK-GC
YFHYSKNVWKKAK------Q--L--------------DLTKDA-----------------
------------------------ITQ-------------------------------RH
VRLSALLPLLP-----RKFISEGWC--------YIM------ED------------CP--
-DTD-A----------------------IQTFNDYMV-----------------------
------------SQWLEN----------------------------------E-SFVDIW
CVHG--------ERHR---TTNAVESWHKKLNSAV---------
>MULE-2_LyPo
----KFFESDGTFDCTPE-----------PFVQLYTIHG---DLGSDED-HT-RIVPLIY
VLLNKKTEETYKKLFEILK--QNI----------P-------GWEP-------VK----F
L-TDFELAAMNAITIVF------------------------P----SV-----V-IK-GC
YFHYSKNVWKKAK------Q--L--------------DLTKDA-----------------
------------------------ITQ-------------------------------RH
VRLSALLPLLP-----RKFISEGWC--------YIM------ED------------CP--
-DTD-A----------------------IQTFNDYMV-----------------------
------------SQWLEN----------------------------------E-SFVDIW
CVHG--------ERHR---TTNAVESWHKKLNSAV---------
>MULE-1_NoFi
----KFFESDGTFDCTPE-----------PFVQLYTIHG---DLGSDED-HT-RIVPLIY
VLLNKKTEETYKKLFEILK--QNI----------P-------GWEP-------VK----F
L-TDFELAAMNAITIVF------------------------P----SV-----V-IK-GC
YFHYSKNVWKKAK------Q--L--------------DLTKDA-----------------
------------------------ITQ-------------------------------RH
VRLSALLPLLP-----RKFISEGWC--------YIM------ED------------CP--
-DTD-A----------------------IQTFNDYMV-----------------------
------------SQWLEN----------------------------------E-SFVDIW
CVHG--------ERHR---TTNAVESWHKKLNSAV---------
>MULE-3_CeGr
----KFFESDGTFDCTPE-----------PFVQLYTIHG---DLGSDED-HT-RIVPLIY
VLLNKKTEETYKKLFEILK--QNI----------P-------GWEP-------VK----F
L-TDFELAAMNAITIVF------------------------P----SV-----V-IK-GC
YFHYSKNVWKKAK------Q--L--------------DLTKDA-----------------
------------------------ITQ-------------------------------RH
VRLSALLPLLP-----RKFISEGWC--------YIM------ED------------CP--
-DTD-A----------------------IQTFNDYMV-----------------------
------------SQWLEN----------------------------------E-SFVDIW
CVHG--------ERHR---TTNAVESWHKKLNSAV---------
>MULE-2_CoPy
----KFFESDGTFDCTPE-----------PFVQLYTIHG---DLGSDED-HT-RIVPLIY
VLLNKKTEETYKKLFEILK--QNI----------P-------GWEP-------VK----F
L-TDFELAAMNAITIVF------------------------P----SV-----V-IK-GC
YFHYSKNVWKKAK------Q--L--------------DLTKDA-----------------
------------------------ITQ-------------------------------RH
VRLSALLPLLP-----RKFISEGWC--------YIM------ED------------CP--
-DTD-A----------------------IQTFNDYMV-----------------------
------------SQWLEN----------------------------------E-SFVDIW
CVHG--------ERHR---TTNAVESWHKKLNSAV---------
>MULE-2_LyCr
----KFFESDGTFDCTPE-----------PFVQLYTIHG---DLGSDED-HT-RIVPLIY
VLLNKKTEETYKKLFEILK--QNI----------P-------GWEP-------VK----F
L-TDFELAAMNAITIVF------------------------P----SV-----V-IK-GC
YFHYSKNVWKKAK------Q--L--------------DLTKDA-----------------
------------------------ITQ-------------------------------RH
VRLSALLPLLP-----RKFISEGWC--------YIM------ED------------CP--
-DTD-A----------------------IQTFNDYMV-----------------------
------------SQWLEN----------------------------------E-SFVDIW
CVHG--------ERHR---TTNAVESWHKKLNSAV---------
>MULE-1_PoNe
----KFFESDGTFDCTPE-----------PFVQLYTIHG---DLGSDED-HT-RIVPLIY
VLLNKKTEETYKKLFEILK--QNI----------P-------GWEP-------VK----F
L-TDFELAAMNAITIVF------------------------P----SV-----V-IK-GC
YFHYSKNVWKKAK------Q--L--------------DLTKDA-----------------
------------------------ITQ-------------------------------RH
VRLSALLPLLP-----RKFISEGWC--------YIM------ED------------CP--
-DTD-A----------------------IQTFNDYMV-----------------------
------------SQWLEN----------------------------------E-SFVDIW
CVHG--------ERHR---TTNAVESWHKKLNSAV---------
>MULE-1_ErOc
----KFFESDGTFDCTPE-----------PFVQLYTIHG---DLGSDED-HT-RIVPLIY
VLLNKKTEETYKKLFEILK--QNI----------P-------GWEP-------VK----F
L-TDFELAAMNAITIVF------------------------P----SV-----V-IK-GC
YFHYSKNVWKKAK------Q--L--------------DLTKDA-----------------
------------------------ITQ-------------------------------RH
VRLSALLPLLP-----RKFISEGWC--------YIM------ED------------CP--
-DTD-A----------------------IQTFNDYMV-----------------------
------------SQWLEN----------------------------------E-SFVDIW
CVHG--------ERHR---TTNAVESWHKKLNSAV---------
>MULE-1_EuGl
----KFFESDGTFDCTPE-----------PFVQLYTIHG---DLGSDED-HT-RIVPLIY
VLLNKKTEETYKKLFEILK--QNI----------P-------GWEP-------VK----F
L-TDFELAAMNAITIVF------------------------P----SV-----V-IK-GC
YFHYSKNVWKKAK------Q--L--------------DLTKDA-----------------
------------------------ITQ-------------------------------RH
VRLSALLPLLP-----RKFISEGWC--------YIM------ED------------CP--
-DTD-A----------------------IQTFNDYMV-----------------------
------------SQWLEN----------------------------------E-SFVDIW
CVHG--------ERHR---TTNAVESWHKKLNSAV---------
>MULE-2_StLu
----KFFESDGTFDCTPE-----------PFVQLYTIHG---DLGSDED-HT-RIVPLIY
VLLNKKTEETYKKLFEILK--QNI----------P-------GWEP-------VK----F
L-TDFELAAMNAITIVF------------------------P----SV-----V-IK-GC
YFHYSKNVWKKAK------Q--L--------------DLTKDA-----------------
------------------------ITQ-------------------------------RH
VRLSALLPLLP-----RKFISEGWC--------YIM------ED------------CP--
-DTD-A----------------------IQTFNDYMV-----------------------
------------SQWLEN----------------------------------E-SFVDIW
CVHG--------ERHR---TTNAVESWHKKLNSAV---------
>MULE-1_LyBe
----KFFESDGTFDCTPE-----------PFVQLYTIHG---DLGSDED-HT-RIVPLIY
VLLNKKTEETYKKLFEILK--QNI----------P-------GWEP-------VK----F
L-TDFELAAMNAITIVF------------------------P----SV-----V-IK-GC
YFHYSKNVWKKAK------Q--L--------------DLTKDA-----------------
------------------------ITQ-------------------------------RH
VRLSALLPLLP-----RKFISEGWC--------YIM------ED------------CP--
-DTD-A----------------------IQTFNDYMV-----------------------
------------SQWLEN----------------------------------E-SFVDIW
CVHG--------ERHR---TTNAVESWHKKLNSAV---------
>MULE-2_PoNe
----KFFESDGTFDCTPE-----------PFVQLYTIHG---DLGSDEY-HT-RIVPLIY
VLLNKKTEETYKKLFEILK--QNI----------P-------GWEP-------VK----F
L-TDFELAAMNAITIVF------------------------P----SV-----V-IK-GC
YFHYSKNVWKKAK------Q--L--------------DLTKDA-----------------
------------------------ITQ-------------------------------RH
VRLSALLPLLP-----RKFISEGWC--------YIM------ED------------CP--
-DTD-A----------------------IQTFNDYMV-----------------------
------------SQWLEN----------------------------------E-SFVDIW
CVHG--------ERHR---TTNAVESWHKKLNSAV---------
>MULE-3_PoNe
----KFFESDGTFDCTPE-----------PFVQLYTIHG---DLGSDEY-HT-RIVPLIY
VLLNKKTEETYKKLFEILK--QNI----------P-------GWEP-------VK----F
L-TDFELAAMNAITIVF------------------------P----SV-----V-IK-GC
YFHYSKNVWKKAK------Q--L--------------DLTKDA-----------------
------------------------ITQ-------------------------------RH
VRLSALLPLLP-----RKFISEGWC--------YIM------ED------------CP--
-DTD-A----------------------IQTFNDYMV-----------------------
------------SQWLEN----------------------------------E-SFVDIW
CVHG--------ERHR---TTNAVESWHKKLNSAV---------
>MULE-2_ThDo
----TTFFMDGTFRSCCK-----------LFSQIYTIHV---DVGSTLQ-ET-NVIPVVY
ALLPNRRKETYSKLFEHLC--TSI----------P-------LWKP-------KS----V
I-MDFEAGAVSSLRAVF------------------------P----AV-----D-VN-GC
NYHFNQCIWRKVQ------D--I--------------GLVREY--------K-------E
DA----------------------EVR-------------------------------LH
IRMCAGLAYLP-----PAHVDDGWL--------SIQ------ES------------SP--
-MNG-K----------------------LQEFYDYFV-----------------------
------------DTWLEN----------------------------------AHITVEMW
NCYR--------KRHR---TNNAVEGWNHKLNALL---------
>MULE-1_LaSc
----KIFFFXGTFKSCPK-----------QFAQLYTMHV---DWDSTIS-ET-NIYPAIF
ALLPDKKESTYRSLLLKLK--TSF----------P-------RWNP-------EL----I
K-LDFETAAINACIQEF------------------------P----NS-----T-IS-GC
NFHFNQCLWRKIQ------T--L--------------GLVKEY--------K-------E
NE----------------------EIK-------------------------------LF
CKMCSALAYMP-----LNTVEDAWI--------VIM------ER------------AP--
-QHE-K----------------------LSEFIDYFI-----------------------
------------EQWMDN----------------------------------PLLPIALW
NVND--------QRHR---TNNAVEGWNSKLNRMI---------
>MULE-1_MaSe
----LSFFIDGTFKSSSK-----------QFGQLFVIHA---DLGSSWE-ET-NTIPAVY
ALLPNKKRETYDRFFKAIK--TNV----------P-------GWSP-------TT----L
M-MDFEIAIVQSARSLF------------------------P----ET-----E-IL-GC
NYHFNQCLWKKVQ------Y--C--------------GLVSAY--------K-------E
NE----------------------EIR-------------------------------CH
IRMCSALAHLP-----LEMLDDGWL--------CIQ------ES------------SP--
-ENQ-K----------------------LQEFYDYFV-----------------------
------------DQWLDN----------------------------------EHMPRDMW
NCSG--------RRHR---TNNVSEGWNQRINRLI---------
>MULE-1_PyCi
----SHVFLDGTFKVVPK-----------PFYQIYTIHG---DLGNGT------VVPLLY
ALLPNKTQESYSRLFYLIK--ENN----------P-------DFRP-------TN----F
K-IDFEKAAINAINEIF------------------------P----EA-----V-VN-GC
FFHYSQAIWKKAK------K--L--------------GFTE-------------------
TE----------------------GGK-------------------------------KF
IGLCAAMAYLP-----QDNIPESWL--------YLL------HN------------VP--
-NGA-A----------------------ATAFTDYMS-----------------------
------------NQWIKN----------------------------------SN----IF
TCHG--------DVYR---TTNHVEGWHNRLNRRI---------
>MULE-1_EuPu
----RYYLADGTFDSCPE-----------PCKQIYTIHG---DLSNGTR-VN-EVVPLVF
ALLPNKTQKTYERLYRLLK--SAI----------P-------GFCP-------TN----F
K-VDFEMATINAIKVEF------------------------P----DA-----H-VS-GC
LFHYTKALWKKAG------Q--L--------------GLTE-------------------
VA----------------------GGK-------------------------------TY
LRKCAALAYLP-----TNHITEAWL--------LLM------QT------------RL--
-DGE-A----------------------VPAFQEYMS-----------------------
------------NQWLRT----------------------------------PS----LI
STFR--------QKNR---TTNSVEGWHNRLNRKV---------
>MULE-1_ThDo
----EQWFFDGTFKSSCK-----------YFSQLYTIHA---DIGSTHD-KT-LVVPVLY
ALLPDKTERTYEQLFTFLK--TWS----------G-------QNEP-------RV----L
K-IDFELAAINALRAVF------------------------P----NS-----Q-VS-GC
HYHFNQSIWRKIQ------S--I--------------GLVEEY--------L-------H
NE----------------------DVR-------------------------------HH
VRMCSALALIP-----TSRIDEGWL--------TVM------ED------------CP--
-SGQ-K----------------------IEMFNDYFI-----------------------
------------EQWMDN----------------------------------PNVPREIW
NCNG--------QRHR---TNNPVEGWHNKLNRTI---------
>MULE-1_AgLe
----KHVLVDGTFKSIAK-----------PFYQLFTVHG---VITNTEE-KT-VIVPIIY
ACLPNKLELTYFRFFCLLK--KHL----------P-------DFKP-------EI----L
Q-SDYEAGVMNAAKAVF------------------------P----GI-----D-IR-GC
LFHFSQALWKKGK------S--L--------------GLTQRA--------Q--------
--------------------------K-------------------------------KV
IALYASIAYLP-----LEYFPEAVM--------TIE------NI------------SI--
-YDD-Q----------------------ITLFHEYFI-----------------------
------------KQWMRP----------------------------------DIMPSICF
--YG--------QRHR---TTNSVEGWHNRLNKKV---------
>MULE-1_ApCa
----KKFFADGTFKVVPK-----------PFVQLYTFHA---DIGSDAD-HT-RVQPCIY
ALLPDKCQVTYEKMFESFK--QNI----------P-------SFQP-------EQ----L
K-VDFEKAAINAFRRTY------------------------P----QV-----Q-IK-GC
YFHFSQAVYNNAE------K--W--------------NILTSR-----------------
------------------------EGR-------------------------------SY
AAKCAALAHLP-----ALKIYEGWF--------EIS------AE------------AP--
-NIQ-A----------------------IQNFNEYMS-----------------------
------------SQWIQI------------------------------------EMIHIV
SCFQ--------HRHR---TNNVTESWHKKINNII---------
>MULE-4_PaAu
----DRIFMDGTFKVVPR-----------PFVQLYTFHG---DIGSSSE-YT-KVVPLIY
ALLPNKQKGTYEKLFNGIK--EFI----------P-------NFQP-------KC----I
M-TDFELAVINAIPNSF------------------------E----SV-----S-VG-GC
YFHFSKAVWQYAS------D--L--------------NISSSR-----------------
------------------------DGC-------------------------------DY
VAKCVAVAHMP-----KTKILEAWF--------KVL------EK------------VP--
-SIE-N----------------------IDLFNGYIT-----------------------
------------SQWYNV------------------------------------KNMNIV
SCYD--------QRHR---TNNVTEGWHNKMNKLV---------
>MULE-1_ThLe
----STFFCDGTFKIVPE-----------PYAQLYTIHG---DIGSDED-YT-KVVPFMY
ALLENKTQSTYELLFSTIK--TNI----------P-------EFTP-------HE----M
K-MDFEIAAINACRATF------------------------E----RA-----I-VS-GC
YFHLSKAIWSKAD------D--L--------------EISHTR-----------------
------------------------EGA-------------------------------AF
VAKCVAIAHLP-----NSKILEGWY--------YVS------AN------------PPT-
-TLK-N----------------------IDAFVEYLS-----------------------
------------KYWFII------------------------------------KNLDLM
SCYG--------QRHR---TNNVVEGWHSHLNKAI---------
>MULE-1_EuPr
----EMFFADGTFKVVPH-----------PYTQLYTLHG---DIGTDNN-IT-KVIPFVY
ALLTNKQQATYEILFNKIK--EIV----------P-------DINP-------KV----I
K-TDFEKAAINALRIIF------------------------P----HV-----E-MT-GC
YFHFVKAVWKRAG------K--L--------------GISLSR-----------------
------------------------EGS-------------------------------HY
VKKCLAVAHLP-----HSKMNEAWY--------SVF------EQ------------AP--
-ALP-N----------------------MDLFNNYMG-----------------------
------------DQWFCT------------------------------------TNISMV
SCFQ--------QRHR---TNNVLEGWHSKINKLF---------
>MULE-1_HeSa
----EMFFADGTFKVVPH-----------PYTQLYTLHG---DIGTDNN-IT-KVIPFVY
ALLTNKQQATYEILFNKIK--EIV----------P-------DINP-------KV----I
K-TDFEKAAINALRIIF------------------------P----HV-----E-MT-GC
YFHFVKAVWKRAG------K--L--------------GISLSR-----------------
------------------------EGS-------------------------------HY
VKKCLAVAHLP-----HSKMNEAWY--------SVF------EQ------------AP--
-ALP-N----------------------MDLFNNYMG-----------------------
------------DQWFCT------------------------------------TNISMV
SCFQ--------QRHR---TNNVLEGWHSKINKLF---------
>MULE-1_AcLi
----DVFLMDGDFKVCPS-----------PYRQLYTIHG---DIGSNTQ-CT-KVIPFIY
AFLPNKHQETYTFLFNLIK--EKV----------L-------HFNP-------KF----I
K-LDFEVAVINALREIF------------------------G----SA-----K-IS-GC
NFHFKQAIWKQAE------K--Y--------------EISDTR-----------------
------------------------EGC-------------------------------GY
VRKCTCLAYLP-----SSKILEGWW--------IVL------AK------------AP--
-RLK-E----------------------IEKFNNYCA-----------------------
------------SQWFNM------------------------------------KTIEML
SCYG--------QRHK---TTNVVEGWHSKINKKL---------
>MULE-1_AcSp
-RTNGSFFGDGTFKVVPS-----------CFYQLYTIFL---DVGSTAM-ST-NLIPVIY
GLLPNKSEATYIRFFTILK--EKL------------------GLNM-------SS----Y
K-CDYELTVFNALKKTF------------------------P----ET-----V-LS-GC
HYHYSKAIWKNSD------K--L--------------NLSETK--------E--------
-------------------------GR-------------------------------NV
TRLVANLPLLP-----PNKINDCWV--------TIL------A-----------------
-DSP-KTP-------------------EMEAFSKYYE-----------------------
------------RQWL------------------------------------KVIKPELL
SCGS--------AKHR---TTNPLEGWHFRMNRKI---------
>MULE-1_AgHe
VSSSVQFFGDGTF-HVPH-----------PFYQLYTLHV---DIDSCDE-TT-NIVPVIY
ALLPNKTQGTYERLFNLVK--HEL------------------GTEI-------HN----F
T-CDYEKAQMNAFKSVF------------------------E----NS-----K-VT-GC
YYHFNKAVWRKAE------K--IKEKNP---ENGKEVKLAQTH--------T--------
-------------------------GR-------------------------------EI
TRLSANLPLVP-----PEYTNECWD--------IIK------HK---------AEHST--
-EYS-KP---------------------LLKFVDYFE-----------------------
------------KQWM------------------------------------TLP-ADVI
SCAM--------ERHR---TNNGLEGWNRRFNSQI---------
>MULE-1_RhPi
IDKPFQFFGDGTFKRAPK-----------LFYQLYTLHI---DVDSDDE-TV-NIVPVIY
GLLPNKSQETYERFFDLVK--VHI------------------HIEI-------KL----F
K-CDYELAQIQAIKMIF------------------------P----NA-----S-VT-GC
FYHYSKAVWKKSE------K--Y--------------NLTVTR--------G--------
-------------------------GR-------------------------------EF
TTMTANLPLLP-----AEFIPGAWN--------SIM------Q----------QLVIT--
-DST-K------------------------QFQQYFE-----------------------
------------KQWM------------------------------------KIV-PNML
SCAN--------ETHR---TNNGLEGWHRRINGCI---------
>MULE-1_EpTr
AGKSPQLFADGTFKRTPT-----------PFFQLYSIHM---DIASGEE-MT-NVVPLIY
ALLPNKTQETYVRLFLLIK--EHL------------------NIEF-------HK----M
K-CDYELAQVNALQKVF------------------------P----NI-----H-IS-GC
YYHYNKAVWKQAD------K--L--------------KMLESK--------E--------
-------------------------GR-------------------------------HT
TALIANLPLLP-----TQHIMDGWL--------AIV------QD---------HIENS--
-DAI-K------------------------NFTTYFE-----------------------
------------RQWL------------------------------------KLV-PKVL
SCAS--------ETNR---TNNGLEGWHRRINARI---------
>MULE-1_AcEm
--KGQQFFGDSTFKRVPK-----------PFKQFFTLQL---DVGSTEN-HT-NIIPMVY
ALLPNKNKSTYIRLFEALK--TKL------------------FLEI-------DF----Y
K-CDYEVAQYNAFKTVF------------------------P----EA-----Q-LT-GC
YFHFNKSVWKKGN------D--L--------------NLTSTR--------E--------
-------------------------GR-------------------------------HA
VRLTANLPLLP-----TSYIADAWI--------NVL------Q------------ITP--
-DTE-E----------------------MQKFHTYVN-----------------------
------------KQWL------------------------------------SLP---MI
SCAT--------EQHR---TTNSVEAWHRRLNSRV---------
>MULE-1_CySp
-SDDTIFFGDGTFKITPQ-----------PFEQLFTIHM---DVNSTEE-QT-NIIPMLY
ALLPDKTTNTYLRLFNYLR--NEL------------------GMCV-------KK----Y
K-TDYERAAINAFKEVY------------------------P----EC-----D-VS-GC
FFHYNKAIWRKSE------E--L--------------KLEDTK--------D--------
-------------------------GR-------------------------------KL
AELASYLPFLP-----ADLILQGWA--------EIM------SSLPKHNRS-IPGVGS--
-QRE-TTP--------------------IEKFEKYFN-----------------------
------------KQWL------------------------------------SKSLLAEI
SCAG--------ERHR---TNNALEGWHSRLNKRM---------
>MULE-1_ClCo
--SSGTFFGDGTFKTAPK-----------PFTQLYSIHM---DLDSDSD-VT-NVVPIIF
ALLPNKQTETYIRLFEIIK--SKL------------------GITI-------DE----Y
K-CDYEQAVIKAVKTVF------------------------P----LA-----Q-VS-GC
FYHYSKAVWDKAE------E--I--------------HCISTK--------N--------
-------------------------NR-------------------------------RL
VRLAANLPLLP-----PDRIKETWK--------LIL------E------------MSP--
-KST-CTC----------------------RFRKYFE-----------------------
------------DQWLNK----------------------------------KIS-LEIL
SVAH--------ERHR---TNNAVEGWNHRINTRI---------
>MULE-1_EuDe
--SSGTFFGDGTFKTAPK-----------PFTQLYSIHM---DLDSDSD-VT-NVVPIIF
ALLPNKQTETYIRLFEIIK--SKL------------------GITI-------DE----Y
K-CDYEQAVIKAVKTVF------------------------P----LA-----Q-VS-GC
FYHYSKAVWDKAE------E--I--------------HCISTK--------N--------
-------------------------NR-------------------------------RL
VRLAANLPLLP-----PDRIKETWK--------LIL------E------------MSP--
-KST-CTC----------------------RFRKYFE-----------------------
------------DQWLNK----------------------------------KIS-LEIL
SVAH--------ERHR---TNNAVEGWNHRINTRI---------
>MULE-1_NoUd
SSRNKVFFGDGTFKPVPD-----------PFCQLFSIHV---DGASDER-NT-NVFPILY
ALLPNKMQKTYVALFTLIR--DLL------------------QIEM-------SN----Y
K-CDFELAQINAFRKVF------------------------P----NG-----K-VT-GC
YFHFTKAVWTNAD------D--L--------------KFTNSE--------Q--------
-------------------------GK-------------------------------RI
VRLACNLPLLP-----SSLIKDGWG--------SIA------NYGNTCAG----------
----------------------------MSAFTKYFE-----------------------
------------PQWL------------------------------------KNT--SLI
SCCK--------ERHR---TNNAMEAWHRRLGVRV---------
>MULE-1_AcHo
---PRNYFGDGTFRCVPK-----------PFYQMYSIHF---DLNSTTE-TS-NVIPVVY
CLLPNKQQNTYLRMFTIMK--EKL------------------NIIL-------QS----Y
K-CDFELSVINAVQMIY------------------------P----SC-----V-IT-GC
FFHFNRAIWRKCK------E--I--------------KMTKTT--------D--------
-------------------------ER-------------------------------NL
ARQAAILALLP-----SENIIETWY--------AIT------DSL------------P--
-KTT-ETV----------------------RFMTYFQ-----------------------
------------EQWLS-----------------------------------KIS-PTVL
SCSN--------DKFR---TNNPIEGWHRRINVKI---------
>MULE-2_ApCa
FKCITTVYGDGTFKAVPA-----------PYYQMYSLHV---DVARNDK-SV-NFIPLVF
ALLPNKKQTTYMRLFGILK--EQF------------------GLSL-------NT----Y
K-CDYEMAVVQAIKEVF------------------------P----QI-----E-VK-GC
YYHFCNAVFKMSD------K--L--------------NVEQSN--------E--------
-------------------------GS-------------------------------KI
IQYCTLLPLLP-----PKMIPEAFN--------TII------E------------MAP--
-QCT-N------------------------KFLDYFN-----------------------
------------RQWIK-----------------------------------TIS-NDIL
SCYN--------QKNR---TTNGVEGWHRRLNSKI---------
>MULE-2_HeSa
FKCITTVYGDGTFKAVPA-----------PYYQMYSLHV---DVARNDK-SV-NFIPLVF
ALLPNKKQTTYMRLFGILK--EQF------------------GLSL-------NT----Y
K-CDYEMAVVQAIKEVF------------------------P----QI-----E-VK-GC
YYHFCNAVFKMSD------K--L--------------NVEQSN--------E--------
-------------------------GS-------------------------------KI
IQYCTLLPLLP-----PKMIPEAFN--------TII------E------------MAP--
-QCT-N------------------------KFLDYFN-----------------------
------------RQWIK-----------------------------------TIS-NDIL
SCYN--------QKNR---TTNGVEGWHRRLNSKI---------
>MULE-1_CyPu
----EVYYGDGTFKVTPT-----------PFYQLYTLHV---DITNNNEDTV-SFVPLLY
ILLPNKSETTYRRLFLILR--DQF------------------KMKI-------TV----Y
K-CDFELATINAVKYVY------------------------P----HV-----N-IK-GC
YYHFVKNVWKMGK------K--I--------------GLTAVE--------G--------
-------------------------GH-------------------------------KI
ITLCTQLPLLP-----PILIPEAYL--------SIF------H------------LCP--
-EKP-E----------------------FFEFQKYFN-----------------------
------------NQWIL-----------------------------------KIT-KDIL
SCYN--------EKFR---TTNGVEGWHRRINTKI---------
>MULE-1_LaSt
--NRNKYLADGTFKTTPA-----------PFFQLFTVHC---DSGSTVN-DD-GVVPVVY
SLLPNKQENTYQKLFTILK--TQL------------------DLKI-------CY----F
K-CDYEQAIMNAVSTVY------------------------P----NA-----V-VS-GC
QYHFKKAIWRKAK------E--L--------------SLNRDE--------Y--------
-------------------------CT-------------------------------KI
VKLTTLISLVP-----ESHVPEAWT--------YIE------S------------ISP--
-DDN-LS---------------------IVNFFQYMN-----------------------
------------TYWFN-----------------------------------RIT-PKIF
SCAG--------QRHR---TSNSLEGWHHRLNMI----------
>MULE-3_PaAu
--NRNKYLADGTFKTTPA-----------PFFQLFTVHC---DSGSTVN-DD-GVVPVVY
SLLPNKQENTYQKLFTILK--TQL------------------DLKI-------CY----F
K-CDYEQAIMNAVSTVY------------------------P----NA-----V-VS-GC
QYHFKKAIWRKAK------E--L--------------SLNRDE--------Y--------
-------------------------CT-------------------------------KI
VKLTTLISLVP-----ESHVPEAWT--------YIE------S------------ISP--
-DDN-LS---------------------IVNFFQYMN-----------------------
------------TYWFN-----------------------------------RIT-PKIF
SCAG--------QRHR---TSNSLEGWHHRLNMI----------
>MULE-1_PaAu
----TEYFGDGTFKVAPA-----------PFLQLYTLQV---NLSETSD-ST-CFVPVVY
VLLPNKEENTYRRMFSLLK--SEF------------------GQEI-------KK----Y
K-CDFEIAAINGLKAEH------------------------T----NV-----V-VT-GC
YFHYQKALWEKSK------K--L--------------RLVETE--------E--------
-------------------------GR-------------------------------IY
TKLCTRLALLP-----REEIPAAYL--------EIS------E------------TLP--
-DDP-A----------------------MIQFHNYFL-----------------------
------------NFWMR-----------------------------------QIT-GSMI
SVSE--------DEYR---TNNAIEGWHNRLNHRI---------
>MULE-2_PaAu
--TSCSYSGDGTFKSSPR-----------PFRQLYIIHL---DIFSDQK-TV-NVFPIIY
AFLPNKTEKTYKRLFNLIK--QNL------------------PVVI-------KS----Y
K-CDYEMAQINAVRASF------------------------P----DA-----N-IS-GC
YQHFNKAVWRRAR------K--L--------------KIAGVK--------RP----SSD
DK----------------------CAR-------------------------------KI
VRMCSNFVLLP-----PSAMPQAWN--------SIL------N------------AAP--
-TST-K----------------------MKLFLKYFK-----------------------
------------GEWY------------------------------------END-HNMI
SCAL--------EIHR---TTNSCEGYHKRLNARL---------
>MULE-1_EuLa
--VNGSYFGDGTFKSAPK-----------PFSQLYIIHL---DYCSDEK-RV-YIFPIIF
AMLPNKRQDTYIRLFHLIK--NEL------------------GISI-------GS----F
K-CDYEIAQFNAARAVF------------------------P----DA-----V-IT-GC
YYHFNRAVWKWAD------K--K--------------KVTSTP--------E--------
-------------------------GR-------------------------------KV
TRWCANFVLLP-----PNFMPEAWD--------AII------R------------EAP--
-NTT-E----------------------CNIFKKYFL-----------------------
------------DQWY------------------------------------KKS-HNFL
SCSN--------DIHR---TTNSAEGYHRRLNSKLH--------
>MULE-1_ApTu
--EDKLFFIDGTFTRTPK-----------PFCQIVSIHV---DLHSTSD-SV-NVVGVIY
ALLPDKLQCTYERFFELLK--QHL------------------GITI-------NK----I
K-CDYEIAIINALKKAF------------------------P----QI-----N-IS-GC
YFHLNKAVWKKAE------A--L--------------KADENK--------E--------
-------------------------SR-------------------------------DL
IGICANFPLLP-----AAYYTECWL--------YIK------Q------------HAT--
-DSD-C----------------------MEKFLNYFE-----------------------
------------KQWLKP----------------------------------TVD----I
SCYN--------DVFR---TNNPIEGWNRRFNSRV---------
>MULE-2_ApTu
KNKTYKFYADGTFKRAAK-----------PFTQIFTLHI---ELSPNSK-YQ-NIVPVVF
CLLPNKKQITYQKLFSVLK--EEL----------G---------VE-------IK----Y
YKADFELAQFNALKNVY------------------------P----DV-----Y-IS-GC
FFHYQQAIRKKCK------E--F--------------QLDQTT-----------------
------------------------VGR-------------------------------NV
MRLCSYLTLLP-----TNFLTDAW-----------------------LDIKIVGEMCE--
-DTA-A----------------------FEKFCTYFE-----------------------
------------RQWVPF--------------------------------------FEML
SVAE--------ENQR---TTNPVEGWHSRLNKKV---------
>MULE-1_PsPr
KN----IILDGTFKACSK-----------PFKQLYTLHV---DIAKETD-DP-NVVPVIF
ALLPDKKQSTYQRLFSIIK--TKL----------P-------DFNP-------VK----F
Y-IDCEIAAINAITSVF------------------------P----HA-----C-IK-LC
FFHFCKNIWDKAK------E--L--------------SLTKTY-----------------
------------------------ESR-------------------------------KY
IKMCISLAHLP-----NEKIPSAWQ--------YLL------EFTQSLNI----------
-DTT-A----------------------FNKYMSF-------------------------
-------------QWLTS-------------------------------------NIKYI
SNYG--------EKIK---TTNHAEGWHSRLNKKI---------
>MULE-1_HaRu
----THWYADGTFKTVPH-----------LFYQLYTFHG---LK------NN-NAIPLVF
ALLPDKRKETYIRLLKKLK--ELQ----------P-------TATP-------VT----I
L-TDFEPAMVSAITEEF------------------------P----ET-----I-HR-GC
FFHFCQCIFRQIQ------S--N--------------GLKQRY--------E-------T
DS----------------------DFA-------------------------------LK
LRLLPAIAFVP-----VESVVDAFD--------RLC------D----------ENILP--
---P-E----------------------AQPILDYFE-----------------------
------------DVWIGRPHRRQG----------------RR--------P-PHFSHDMW
NCFD----GVQRGLPK---TNNSIEGWHRGFETQI---------
>MULE-2_AqLe
----DHWYADGTFKTVPH-----------LFYQLYTIHG---LR------HN-IAIPLVY
ALLPDKTRGTYVRLLQKLK--ELL----------P-------GTTP-------LS----V
L-TDFESAMISAVAQEF------------------------P----TS-----R-HR-GC
FFHFSQCIFRSIQ------S--A--------------GLKQRY--------E-------T
DA----------------------VFA-------------------------------LK
LRLLSAIAFVP-----TARVVDAFE--------RLC------D----------EDLLP--
---P-E----------------------AQPVLDYYE-----------------------
------------DTWIGRPQRRQG----------------RR--------P-PHFSHDMW
NCFN----GVEEALPK---TNNSIEGWHRGFEQQI---------
>MULE-2_AgPu
----DHWYADGTFKTVPH-----------LFYQLYTIHG---LR------HN-IAIPLVY
ALLPDKSTGTYVRLLQKLK--ELL----------P-------ETSP-------LT----V
L-TDFESAMISALAQEF------------------------P----TS-----R-HR-GC
FFHFSQCIFRKIQ------S--E--------------GLKQRY--------E-------T
DA----------------------VFA-------------------------------LK
LRLLSAIAFVP-----TASVVDAFE--------RLC------D----------ENVLP--
---P-E----------------------AQPVVDYFE-----------------------
------------DTWIGRPERRQR----------------RR--------T-PHFPHDMW
NCFN----GVQEDLPK---TNNSIEGWHRGFEQQI---------
>MULE-2_AgLi
----IHWYVDGTFKTVPH-----------LFCQLYTIHG---LQ------YN-NAIPLVY
ALLPDKTEETYTRLLTSLK--DIE----------P-------TVSP-------IS----I
L-MDFELGMMNAVSAAF------------------------P----QT-----R-QR-GC
FFHFSQCCFRHIQ------S--E--------------GLQRRY--------E-------A
EP----------------------EFA-------------------------------LT
MRLLPALAFVP-----AANVVDIFE--------QLC------E----------ENVIP--
---Q-E----------------------AQGVLDYFE-----------------------
------------DTWIGRPQRRH-----------------RR--------P-PRFPHVMW
NCFD----GVNEDLPK---TNNSVEGWHRGFDQQV---------
>MULE-1_CeDi
----NHWYGDGTFKTVPH-----------LFEQLYTIHG---ME------GH-NATPLLY
ALLPNKTHSTYCTLLNKIK--QLY----------P-------GVAP-------HT----F
L-SDFESGMIKAIRDTF------------------------P----QV-----W-HR-GC
FFHFSQSIFRKVQ------A--L--------------GFKQQY--------E-------S
DV----------------------IFA-------------------------------SK
IRLLPALAFVP-----ISRLVECFE--------LVC------------------GIFP--
---E-E----------------------AQSLIDYFE-----------------------
------------DTWIGRPDHRVG----------------RR--------P-PLYAHIMW
NCFQ----VVVDGLPK---TNNGIEGWHRGFQYQI---------
>MULE-3_AmSo
----EHWFMDGTFKTVPQ-----------LFAQLYTIHG---LK------EN-TAVPLVY
VLLPTKTENVYLEMLREIK--NLC----------P-------TAAP-------AT----I
M-IDFEKAMFNAIAAEF------------------------P----DT-----V-TR-GC
FFHFGQCLYRKIQ------S--V--------------GLKQRY--------D-------N
DT----------------------EFS-------------------------------LK
MRMLSALAFVP-----LDHIVQAFE--------ELC------D----------NDVLP--
---A-E----------------------AQEIVDYFE-----------------------
------------DTWIGRPDRRYR----------------RR--------A-PMFPHNMW
NCVG----AVTMGLAK---TNNAVEGWHRGFESQI---------
>MULE-1_LiVa
----VHWFADGTFKPTPK-----------PFTQLYTIHA---IK------FE-RVFPLAY
ALLPNAQELTYTRMLDALK--NLR----------P-------SLSP-------QT----V
L-IDFEKAAENAFRVAF------------------------D----GV-----R-IH-GC
FFHLCQAIYRHV-------V--G--------------EARARYI------DQ-------E
DP----------------------DFA-------------------------------LW
VRHLASLAFVP-----QQDVIESFQ--------RLT------ASEWFV---ANDDIL---
-----------------------------ATLVDYFE-----------------------
------------DTWIGRPTRGNR----------------RR--------Q-PKFAISMW
NCYD----TTLEGLPR---TNNAIEGWHQGFQSLL---------
>MULE-2_CaFl
----NDWFADGTFTTVPQ-----------LFAQLYTIHG---VQ------YS-NVIPTIY
ALLPNKSQDTYSRLFRIIK--MLK----------P-------AVQP-------LT----I
L-FDFEMAAMNACRNEF------------------------E----NI-----A-IR-GC
FFHFTQSIWRHIQ------Q--G--------------GLQVRY--------T-------Q
DA----------------------DFA-------------------------------LN
MRLLAALAFVP-----ENDVVESFQ--------VLL------DSAFYI---QNEDIL---
-----------------------------TPLINYFE-----------------------
------------DTWIGRSDRRGR----------------RR--------P-PLFSINIW
NCYE----AVAQNIPR---TNNAVEGWHNSFSSII---------
>MULE-1_PhPy
----QEWFADGTFSTAPA-----------IFEQLYTLHA---IK------NS-AVVPLVY
ALLPNKTRATYVTFLQQLK--RLQ----------P-------GLQP-------TQ----L
M-TDFELAAMQAFELEF------------------------P----GI-----L-KT-GC
FFHLSQSVWRKVQ------S--E--------------GLKARY--------E-------N
DH----------------------EFA-------------------------------RW
IRMIPALAFVP-----EHNVSDSFT--------ELL------E----------TEGFP--
---E-E----------------------AVPIANYFE-----------------------
------------DTYIGRRLRRG-----------------RQ--------I-PLFPTQIW
NVYQ----RTLNDQHR---TNNHVEGWHRAFQETC---------
>MULE-1_BaJa
----TDWFCDGTFKVAPT-----------LFYQLYTVHC---LV------SS-RTIPCVY
VLLPNKRQDSYQDLFHQLL--TIN----------P-------RLNP-------KT----V
L-IDYEQAAKSAIQEAF------------------------P----NA-----I-VK-GC
FYHLSQAVYRKVQ------S--E--------------GLQAKY--------Q-------S
DA----------------------DFA-------------------------------LR
IRMLPALAFVP-----SENVVDAFE--------ELQ------EN------------MP--
---Q-E----------------------ADPITDYFE-----------------------
------------DVYIGRVRRRN-----------------RA--------T-PRFPINMW
SMHQ----RVVDDLPR---TNNSLEGWHNHLQASI---------
>MuDR1x_SM
------WFADGTFRVSPN-----------GYDQLYTIHG---FI------NG-EVFPVVY
ALLSSRTEEAYQHLLQEIL--ILK----------A-------GLNP-------AS----I
M-VDFELAAIRAFQSTF------------------------P----TA-----T-IT-GC
MFHFGQCVWRKLQ------A--E--------------GFSERY--------R-------N
EP----------------------DFA-------------------------------LL
VKRLLALAFVP-----PQDVIDLFE--------HLI------ED-------------P--
-AYR-D----------------------IEVICDYME-----------------------
------------DNFIGRLRRRR-----------------RG--------P-PRFSIQLW
SQFS----RVIDNLPR---SNNAIEGWHN---------------
>MULE-1_IxSc
----KKWFADGTFKVAPE-----------LFYQVYSLHC---EV------GG-SILPAAY
ILLTRKDCGTYTRALNTLN-AECG----------G-------DCEP-------RT----V
T-VDYELAAINAFRAVF------------------------P----SA-----D-VR-GC
FFHLSQCVYRRLQ------S--E--------------GLQELY--------A-------F
DP----------------------DIN-------------------------------LE
ARMIPALAIVP-----QDDVEGAFT--------ELA------SSIR--------------
---A-E----------------------LLPVVDYFE-----------------------
------------DVFIGRLTARG-----------------RR--------D-AQFPIKLW
NHHD----TVLQGGSK---TTNSVEAWHRSFQAHV---------
>MULE-1_OpCo
----KHWLVDGTIGACAS-----------LFAQLYSIHA---IV------GT-KVVPLVF
ALLPGKNSAVYEEMFGKLK--EIN----------P-------DLNP-------DS----V
M-LDLEQAAVKAITIVF------------------------P----NA-----L-IR-FC
NFHFNQALYRKVV------A--Y--------------HLKTRY--------D-------T
EI----------------------EFA-------------------------------QK
VKLLGALAYLR-----PDDVESLFN--------RIT------EEVF-----STDD-----
---K-N----------------------IEEFLFSFE-----------------------
------------TEFIARFDRKRN----------------RK--------E-GQFPLKYW
NHHN----ACQSNLPR---TNNNVEGWHRAFNEIV---------
>MULE-1_IsIn
----EHWFADGTFDACPA-----------LFEQLYTIHA---VI------EE-KIIPTVF
VLLPGKSEDIYTEMLNALK--NAN----------P-------SLNP-------ST----V
M-IDMERAAAKAFLSVF------------------------P----EI-----T-VR-FC
NFHFNQAVYRKIQ------A--Y--------------SLKTRY--------D-------N
DV----------------------EFA-------------------------------KS
IKVLAALAFVP-----VDDVESVFD--------QIV------TNFF-----THPD-----
---G-D----------------------TDNFLFSFE-----------------------
------------EQYIGRTDRRGT----------------RR--------P-AKFPFKFW
NHYA----ACGTNLRR---TNNNIEGWHRGFNELI---------
>MULE-2_EuPr
----RHFFADGTFKSVPP-----------PFKQLYTVHG---LT------TA-HITPLIY
CLLPNKEQYTYERLFGMIK--ACI----------P-------DMNP-------EI----I
Q-TDYEMAAMNALQITF------------------------P----TA-----N-IK-GC
FFHYAQALHKKAK------Q--L--------------HLFNNK-----------------
-----------------------------------------------------------T
IALFVALAHLP-----ATLMPEGFL--------SIQ------FEVL-------SNV----
---E-G----------------------WNDFVNYFI-----------------------
------------KQWM----------------------------------D-PKLIHAV-
--------SCFDNPHR---TINAVEGWHSRLNKII---------
>MULE-1_RhLi
----DMWFIDGTFKTVPL-----------IFNQLFTIHG---IK------EK-QSLPLVY
VLLPNKLTESYKSSFKQLK--LLN----------V-------NLKP-------LI----I
M-SDFEQAIINAVSVSF------------------------P----DA-----Q-QK-FC
FFHLGQSLYRKIC------Q--V--------------GLKAQY--------D-------Q
DA----------------------AFA-------------------------------HK
IRMILSVAFVP-----PADVIKAFQ--------SLT------EV----------NVIP--
---E-E----------------------ANEILDYFE-----------------------
------------DNYIGRFDVRSKN------------ESGRR--------N-PRYCIKSW
NVYN----ATLEDSAR---TNNCVEGWHNGFSRLV---------
>MULE-1_TiVe
----DMWFVDGTFKTVPL-----------IFNQLFTIHG---IK------EK-QSLPLVY
VLLPNKLTESYKRAFEQLK--LLN----------V-------YLKP-------LH----L
M-SDFEQAIINAVSVSF------------------------P----DA-----Q-QK-FC
FFHLGQSLYRKIC------Q--V--------------GLKAQY--------D-------Q
DA----------------------VFA-------------------------------HK
IRMILSVAFVP-----PADVINAFQ--------SLT------EI----------NVIP--
---E-E----------------------ANEILDYFE-----------------------
------------DNYIGRFDVRSKN------------ETGRR--------N-PRYCIESW
NVYT----ATLEDSAR---TNNCVEGWHNGFSRLV---------
>MULE-1_LiCa
----KVWFVDGTFSISPP-----------LFSQIFTVSA---EK------LG-GVHPVLY
GLLPNKQQRTYERFFELIK--AAE----------I-------DLDP-------ET----I
S-CDFEMAIINSVTNAF------------------------P----NA-----R-IN-GC
FFHLNKNLRKHLV------Q--L--------------HLLNNY--------N-------T
NA----------------------EFA-------------------------------LK
AKMITALAFVP-----VADLDEAID--------VLS------ED------------LP--
---Q-E----------------------LQPLLEWLE-----------------------
------------DNYVGRPNRRGN---------------GRR--------R-PLFVPEIW
SVYN----RVLNGEHR---TNNFAEASHRRIQCEL---------
>MULE-1_AgFu
----KAWFVDGTFSIAPQ-----------LFSQVYVILG---EK------HG-GVHPMFY
ALLPNKQRVTYDKMFELIQ--GLQ----------P-------EFRP-------QS----I
S-CDFEIAAFKSMSEHY------------------------P----GV-----Q-IR-GC
FFHLTHNMKKHLC------S--L--------------GLLQEY--------N-------N
NA----------------------QFA-------------------------------LK
SKMVSALAFIP-----TEDLNDAIE--------TLS------ED------------LP--
---E-E----------------------LQPLLEWFE-----------------------
------------DNYVGRMNRRGN---------------GRR--------T-PLFPHDMW
NLYN----RVLNKEDR---TNNHAEAAHRRLQCEL---------
>MULE-1_AgSp
----KEFYADGTFKLCPP-----------LFSQVYVIMC---KK------YG-GVHPLFY
CLLPNKQRSTYDELFRMIK--DLM------------------NIRP-------EA----I
S-CDFETAAFQSMAANF------------------------P----GV-----Q-LR-GC
FFHLAQNMKKHLY------H--A--------------GLKQQY--------E-------N
DA----------------------EFS-------------------------------LL
AKMITALAFVP-----TEAIEDALL--------QLS------DL------------LP--
---D-E----------------------LIPILDWFE-----------------------
------------DNYVGRRNRRGN---------------GRR--------P-PLFPHSMW
NLYD----RVLNEEDR---TNNHAEAAHRRLQQEL---------
>MULE-2_PoAl
----DHWFIDGTFKITPP-----------LFSQVYVILA---EK------YG-GVHPLLY
ALLPNKQAATYTTMLDMLK--NLE----------P-------NLNP-------VH----I
S-CDFELAAISAFRNAF------------------------P----TA-----E-MQ-GC
FFHLTKNMKKQLT------N--F--------------NVIGNY--------N-------T
DS----------------------NFA-------------------------------LY
ARMVVSLAFVP-----TADLDHAID--------RLA------GV------------LP--
---I-E----------------------LQPLLQWFE-----------------------
------------DFYVGRMNRRGN---------------GRR--------P-AVFSPELW
SLYN----RVLNDMDR---TNNHAEAAHRRLQLEM---------
>MULE-1_PyPe
----DTWYADGTFTIAPR-----------LFAQVYTVMV---EK------LG-GAIPIFY
ALLPDKQRNTYIRMFELIK--EVE----------E-------NLNP-------SS----I
Y-CDFEQAAFGAMTQCF------------------------P----GV-----S-IK-GC
FFHLSQNMRKHIG------Q--L--------------GLLNRY--------N-------N
DA----------------------DFC-------------------------------LQ
AKMVIALAFVR-----IEHLDNYLE--------ALN------DE------------LP--
---E-E----------------------LHPLLDWFE-----------------------
------------DNYVGRMNRRGN---------------GRR--------R-PLFPPEMW
NLYD----RTINRNNR---TNNNCEAAHRRLQSEL---------
>MULE-1_OrOr
----DTWYGDGTFKIAPR-----------LFSQVYIILA---KK------FN-GVIPIIY
ALLPNKQRSTYSKMFEMLK--DLE----------P-------TLSP-------TS----I
I-CDFEHAAFTAMKEVF------------------------P----EV-----E-IK-GC
FFHLSQNMHRKIT------A--M--------------GYTSMY--------N-------N
DA----------------------SFA-------------------------------LR
AKMILSLAFVP-----LAHIDTYVD--------ALS------VD------------IN--
---E-E----------------------LATLLNWFE-----------------------
------------DNYIGRPNRRGN---------------GRR--------P-PLFPPEMW
NVYE----RTLQMEDR---TNNHAEAANRRLQTEL---------
>MULE-2_CaNi
----RQWYADGTFKSAPG-----------LFSQIYIILA---EQ------FG-GVHPVLY
ALLPNKERATYNQLFDMIK--VLE----------P-------AIQP-------RA----I
A-SDYEVAAFRAMMESF------------------------P----DV-----T-IH-GC
FFHLAKNMKKHIG------Q--L--------------HLMNRY--------N-------N
EP----------------------DFA-------------------------------LQ
ARMILAIAFVP-----IHDLEEAVD--------ALE------DE------------LP--
---D-E----------------------LRPLLDWFE-----------------------
------------DNYIGRANRRRD---------------RRR--------P-PIFPVSMW
NLYQ----RTLNGEDR---TNNHAEACHRRLQNEL---------
>MULE-1_PoAl
----KNIFIDGTFRQAPP-----------LFYQIFVILA---NR------GG-FVLPILY
ALLPNKHRETYGRLFQLIK--NMW----------P-------QFEP-------ET----I
S-LDYELAVINSVTEAF------------------------P----AA-----Q-LN-GC
LFHLVKNFKKQIR------E--N--------------GLYHQY--------T-------S
DP----------------------EFS-------------------------------LQ
ARMVIAIAFVP-----IGDIDNALQ--------ELS------QL------------LP--
---V-E----------------------LIPILNWLE-----------------------
------------DNYVGRPN-RNQ---------------TRR--------R-PLFSPHIW
NVYD----RVLNDQNR---TNNIAEAAHRSLQSQL---------
>MULE-3_AgLi
----KHIFMDGTFRQAPP-----------LFHQIYVILA---NR------GG-FVFPVLY
ALLPNKQRQTYDRMFSIIK--EMW----------P-------QFQP-------ET----V
S-LDYEIAVIGSVTEAF------------------------P----TA-----R-LL-GC
LFHLVQNFKKQIA------S--H--------------GMRVQY--------N-------T
DP----------------------EFA-------------------------------LS
ARMIVALAFTP-----LEHIDDAIE--------ELS------AQ------------LP--
---N-E----------------------LQPILNWFE-----------------------
------------DNYVGRRN-RNH---------------TRR--------R-ALFSPNIW
NMYQ----RVLNNEDR---TNNFAEAAHRSLQCQL---------
>MULE-1_CaLa
----FELFMDGTFLICPS-----------LFSQVFVILA---RK------DGRAVFPVLF
CLLPNKRTETYVKLFNMIR--ELW----------P-------QLNP-------LS----I
S-VDFELSIHQAIREVF------------------------P----DV-----N-IH-GC
LFHLVKNLKKHLS------S--N--------------NLLKRY--------S-------T
DV----------------------DFA-------------------------------LR
AKMVTSIAFVP-----ENDILHAIT--------SLE------ND------------LP--
---P-E----------------------LDPILEWFT-----------------------
------------NTYIGRL--RNN---------------GTR--------NTPMFSSNIW
SVYQ----RTLDGIDR---TNNYAEACHRKIQLGFG--------
>MULE-3_RhFu
----LELFMDGTFLICPS-----------LFSQVFVILA---RK------DGRAVFPVLF
CLLPNKRRETYVKLFSMIR--ELW----------P-------QLNP-------LS----I
S-VDFELAIHQAIREVF------------------------P----DV-----N-IH-GC
LFHLVKNLKKHLS------S--S--------------NLLKRY--------S-------A
DV----------------------DFA-------------------------------LR
SRMVTSIAFVP-----ENDIFHAIT--------SLE------NY------------LP--
---P-E----------------------FDPILEWFT-----------------------
------------NTYIGRL--RNN---------------GTR--------NIPMFSSNIW
SVYQ----RTLDGIDR---TNNYAEACHRKIQLGFG--------
>MULE-2_RhFu
----LELFMDGTFLICPS-----------LFSQVFVILA---RK------DGRAVFPVLF
CLLPNKRRETYVKLFSMIR--ELW----------P-------QLNP-------LS----I
S-VDFELAIHQAIREVF------------------------P----DV-----N-IH-GC
LFHLVKNLKKHLS------S--S--------------NLLKRY--------S-------A
DV----------------------DFA-------------------------------LR
SRMVTSIAFVP-----ENDIFHAIT--------SLE------NY------------LP--
---P-E----------------------FDPILEWFT-----------------------
------------NTYIGRL--RNN---------------GTR--------NIPMFSSNIW
SVYQ----RTLDGIDR---TNNYAEACHRKIQLGFG--------
>MULE-4_RhFu
----LELFMDGTFLICPS-----------LFSQVFVILA---RK------DGRAVFPVLF
CLLPNKRRETYVKLFSMIR--ELW----------P-------QLNP-------LS----I
S-VDFELAIHQAIREVF------------------------P----DV-----N-IH-GC
LFHLVKNLKKHLS------S--S--------------NLLKRY--------S-------A
DV----------------------DFA-------------------------------LR
SRMVTSIAFVP-----ENDIFHAIT--------SLE------NY------------LP--
---P-E----------------------FDPILEWFT-----------------------
------------NTYIGRL--RNN---------------GTR--------NIPMFSSNIW
SVYQ----RTLDGIDR---TNNYAEACHRKIQLGFG--------
>MULE-1_CaNi
----KELFMDGTFLLSPP-----------LFSQIFVVLS---RK------DGGGVYPVLF
CLLPDKTTETYTKLMTMIR--DLW----------P-------QLNP-------DS----I
A-VDFELAIHQAIRTVF------------------------P----DV-----A-IN-GC
LFHLVKNLRKHLA------A--V--------------QLLGRY--------N-------S
DP----------------------TFQ-------------------------------LN
AKMITSLAFVP-----QDDVIHAIT--------NLE------NH------------LP--
---E-E----------------------LEPILEWFT-----------------------
------------NNYIGRL--RNN---------------GTR--------AIPTFPSNIW
SVYH----RTLNGTDR---TNNFAEACHRKIQLGFG--------
>MULE-1_AqLe
----DVWLADGTFKVSPE-----------MYYQIWVIHG---LY------RN-RVLPFAF
CLLPSKSQQHYTLALNMLL--NSM----------DESTN-PVQRRP-------TN----I
I-IDFEKSEENSFRECI------------------------P----GI-----L-VH-GC
YFHFAQSIWKKIQ------N--L--------------GLHARF---------------GM
DV----------------------EYN-------------------------------LV
LRKFIALSFCR-----VQDVAARYN--------NLA------QDFLQNFG----------
-DTE-E----------------------HQDFLEYFE-----------------------
------------NTWVGR---------------------ARR--------N-PRFQKDMW
NCMN----INPVLMPR---TNNSVESWHNVLQYTF---------
>MULE-1_IxIn
----ETWLCDGTFKVAPE-----------MFYQLWVVHG---LY------KG-RVLPLVY
CLLPNKREATYKRATXMLL--EAI----------DNATS-S-PRQV-------HT----V
V-MDFEKAEENAFRQCI------------------------P----DV-----E-VH-GC
LFHFAQSIWRRIQ------E--L--------------GMHTRF---------------ID
DS----------------------SYH-------------------------------LI
LKKFIALCFCD-----VFDVCDRYR--------MLA------RQLLDLFG----------
-RTE-Q----------------------HQEFLDYFE-----------------------
------------NTWVGR---------------------PHK--------D-PRFPISMW
NCKR----VTEVSLPR---TNNSVESWHRVFQNSI---------
>MULE-1_PhCr
----QNWISDGTFKVVPE-----------IFFQLYTIHV---QL------DG-IAFPCIL
ALLPNKTEDTYRRFLQIMK--TLL----------P-------TLNP-------NS----C
L-LDFEKAAINAFQIEF------------------------P----GI-----Q-TK-GC
FFHLNQSVIRKIG------E--I--------------GLKREF--------D------SN
VE----------------------NFA-------------------------------VN
VKMLTSISLLP-----VEEAIEAFL--------EVS------AT------------FP--
-EFD-DR---------------------SEEFLQYFE-----------------------
------------NTYLRGRELRNG---------------RRR--------D-PLFPPNIW
NHHQ----NAADGLSR---TTNSVEGFHYALQSLF---------
>MULE-1_PaBo
-----VWMGDGTFDTTPA-----------IFFQLYTIHA---KVGN-------SYPPCIY
FLLPNKTAETYARMIEIMK--YLI----------Q-------DLNP-------ST----I
L-LDFEMAAINSFKNEF------------------------P----EA-----Q-VS-GC
FFHLSQSVIRKVN------E--L--------------GLKVRF--------E-------T
DH----------------------EFS-------------------------------ML
VKSLPALAFVP-----VENVAEIFE--------ELG------AS------------FP--
-DEP-A----------------------VNDLIAYFE-----------------------
------------STYIRGPRVRGM----------------FR--------N-PRFEPQLW
NHYE----DAQASAPK---TTNCCEGFHNSLKSLF---------
>MULE-1_PaCa
----TVWMCDGTFETTPI-----------CFFQLYTIHA---KVGS-------TYPPCVY
FLLPNKTQATYEKMIDILL--TVM----------P-------GLQP-------EK----V
L-TDFEAAAINAFAKKF------------------------P----SA-----S-TS-GC
FFHLSQCVIRKIA------S--V--------------GLKARY--------E-------N
DP----------------------AFS-------------------------------VL
MKCLPALAFVP-----EDDVIQIFE--------ELV------VT------------LP--
-QEP-E----------------------VEEVVAYFE-----------------------
------------ATYIRGMQIGGR----------------RR--------D-PRFPIKLW
NHFE----DAEECAPK---TTNCCEGFHNALKSVY---------
>MULE-1_StMi
-----SIYGDGTFDKVPS-----------MFYQLYTWHA---KVGN-------SYPPCVY
ILLPKKDLGTYNRMFEIIK--VLL----------P-------NMMP-------QK----V
L-LDFEKAAINAAKIAF------------------------P----EA-----D-VK-GC
YFHLCQSLIRKIS------N--V--------------GLRIPY--------E-------T
DV----------------------NIK-------------------------------LK
LKSLAALAFVP-----ISDVRVIFD--------QLS------TT------------FP--
-DEE-S----------------------YNEVLTYFF-----------------------
------------TTYIEG----AA----------------GR--------E-PQFPMRLW
NHYE----AALERSPK---TTNCCEGFHNSLNSLF---------
>MULE-1_ReSp
-----TIYGDGTFDKVPN-----------MFYQLYTWHA---KVGN-------SYPPCIY
ILLQKKNLDTYNRMFEIMK--LLV----------P-------NLVP-------QK----V
L-VDFEKACMNAVRIAF------------------------P----HA-----E-VK-GC
YFHLCQSLIRKIS------N--V--------------GLKTEF--------E-------T
DI----------------------NIK-------------------------------LK
LKSLAALTFVP-----VHDVRSVFD--------QLA------AT------------FP--
-DED-S----------------------YNEVLTYFF-----------------------
------------STYIEG----AA----------------GR--------D-PQFPITIW
NHHE----AALERSPK---TTNCCEGFHNALNSLF---------
>MuDR2x_SM
------IYGDGTFDKCPS-----------MFYQLYTWHA---LVGT-------SYPPCIY
FLLQKKNRETYIRMFEIMK--QLL----------T-------NLSP-------RK----V
L-VDFEKACMTAAAVAF------------------------P----DA-----E-VK-GC
YFHLCQSLVRKVN------C--V--------------GLKNLY--------E-------S
NV----------------------DVK-------------------------------LM
LKSLCALAFVP-----ANEVRSAFD--------ILA------RT------------FP--
-DED-P----------------------YNAVLSYFF-----------------------
------------QTYIEG----AI----------------GR--------D-PMFPVRIW
NQWE----AAAEKSPK---TTNCCEGFHNALN------------
>MULE-1_MeYo
----QHWFCDGTFKSSPS-----------LFDQLFVIHG---SI------DN-TVLPFAY
ILAPNRSRATYDRILQALK--NLE----------S-------ELAP-------ST----I
M-SDFEAASINAFGSAF------------------------P----DA-----R-QR-GC
FFHYSQCLWRHIQ------Q------------------FPDIL--------HG----YST
DP----------------------EFA-------------------------------LN
LKKIAALAFVP-----VNDVPAAYE--------ELI------ET----------EFYT--
-E---NDI-------------------ILQQFLTYVE-----------------------
------------STWIGVLQRR-R----------------RR--------S-PLFAVALW
NCYD----SVLQDLWK---TNNFCEGFNRAFSSLL---------
>MULE-2_LaMi
----KQWYMDGTFQHVPK-----------LFYQLYSIHG---HIS-----NN-IIVPLVY
MLLSDKTEATYEAALTKVK--ELT----------D-------TSKT-------EV----I
V-TDFEIAIKNLIPRLF------------------------P----NV-----K-HI-GC
YFHFSQCLYRKLQ------S--L--------------GFKKQV--------DG-------
DL----------------------EFK-------------------------------YC
VNVLKALAFIP-----PSSVLRGYD--------IIL------RE----------QLLP--
-E---E----------------------LKEFTHYLE-----------------------
------------NTWVGSVHWS-T----------------KK--------E-SMFSISMW
NYYP----ELLKGNPI---TNNVVEGWHRGLYTHI---------
>MULE-1_LaMi
----KQWYMDGTFQHVPK-----------LFYQLYSIHG---HIS-----NN-IIVPLVY
MLLSDKTEATYEAALTKVK--ELT----------D-------TSKT-------EV----I
V-TDFEIAIKNLIPRLF------------------------P----NV-----K-HI-GC
YFHFSQCLYRKLQ------S--L--------------GFKKQV--------DG-------
DL----------------------EFK-------------------------------YC
VNVLKALAFIP-----PSSVLRGYD--------IIL------RE----------QLLP--
-E---E----------------------LKEFTHYLE-----------------------
------------NTWVGSVHWS-T----------------KK--------E-SMFSISMW
NYYP----ELLKGNPI---TNNVVEGWHRGLYTHI---------
>MULE-2_NeQu
----SEWYVDGTFSVCPL-----------LFSQLYVIHG---VI------CG-HPVPLVF
ALLPNKMQSTYVRMLIALK--TKC----------P-------YMNP-------LR----V
H-MDFERGAISGFKIIY------------------------P----QI-----K-FQ-LC
FFHFKKAVYRKLC------T--I--------------GLKAKY--------DT-------
DP----------------------SFA-------------------------------LK
VKHLISLAFVP-----NDKVIEYFN--------ILI------EE----------KILP--
-E---E----------------------ATSFVHYFE-----------------------
------------ETYIGKMGLGGI----------------RR--------P-SRYPISYW
NVFE----AVKNNADK---TNNRCEGWNNKFHNLI---------
>MULE-1_NeQu
----DEYFMDGTFKSCPK-----------IFSQLYIIHG---LY------EG-VPMPLVY
ALLCSKTSEIYRKMFELLN--EIY----------P--------LNP-------KK----I
H-IDFEMAMIKTLTSIF------------------------K----GA-----Q-VI-CC
FFHLQKSIYHHLG------V--I--------------GSKIKY--------DT-------
NV----------------------NFA-------------------------------FE
VRTLISIAFVP-----IEHQERYYE--------ILM------EN----------NLLN--
-D---D-----------------------DDLINYFE-----------------------
------------SNYFGLLRPNGL----------------RR--------K-PRFPRELW
NFYE----EARNSGHK---TNNIAEGFNNALNHLI---------
>MULE-1_TaCa
------------------------------------------------------------
MLAPNKSENTYNVFLKQLR--KLE----------K-------ALKP-------KW----I
M-VDFELAFVNAFKSYF------------------------A----KT-----V-IQ-GC
LFHFGQCLWRHVQ------Q--N--------------NLQVRY--------NT-------
DV----------------------EFA-------------------------------VN
VRKLMALAFVP-----EDHVIDAYN--------ELL------KS----------DYYD--
-DHEHE----------------------LSPIVDYFE-----------------------
------------DTWLGKVSRSGR----------------RR-------SE-PHFPITMW
NCYL----SILEDRIR---TNNFMEGWHHGFNESV---------
>MULE-1_ChOr
----TAWHMDGTFSIVPE-----------LFYQLYTVHG---CV------SG-TTYPLAY
ALLNSKTENIYTKVFEQLR--MKM----------E-------TVTV-------TT----I
T-TDFELAAIKACRLLF------------------------P----MA-----E-NQ-GC
FFHFKQCLYRQIQ------R--H--------------GLKQQY--------D-------S
DA----------------------DFQ-------------------------------LE
IKLLAAIAFVP-----LEFVVRAFE--------VIS------NK----------NVIR--
-----ED---------------------AKGFVNYFE-----------------------
------------DTWIGKFERRDR----------------RR----------PSFDHKLW
NFYQ----QTLENRYK---TNNIVEGWHRSLKGQF---------
>MULE-1_AgMu
----TIWQMDGTFQTVPS-----------LFYQLYSIHG---IV------EK-KFYPLVY
VLLTRKSEHIYMKLFEKIR--EFL----------E-------FPKV-------TL----I
I-TDFEIAAIKASSLLF------------------------P----KA-----R-NK-GC
YFHFRQCVRKQIQ------K--L--------------KLQDRY--------D-------G
DI----------------------VFQ-------------------------------MF
VKTLIAIAFVP-----VRYVNKTFD--------LIC------GK----------DDIP--
-----ED---------------------AQPIIAYFE-----------------------
------------NTWIGR--KTPK----------------RA----------PLYDHGIW
NFYE----SIIEGYPN---TNNAIEAWHRTLQNQF---------
>MULE-1_CaRo
----TNWIVDGTFKVVPT-----------LFKQMVTVHG---LLP-----QG-RSIPAAY
GLLPGKTQILYTNLFQQLN--SEG----------P-------FYPE-------T-----I
L-TDYEKGLQNAILSIW------------------------P----NS-----S-LR-GC
YFHFKQCLWRKLS------T--L--------------DLVPEYRVL---HSD-------I
RT----------------------AFQ-------------------------------M-
---IGALPFVP-----SDEVDRAWR--------FL--------K----------PTLP--
-----LD---------------------MEVFVRYFE-----------------------
------------DTWIGT----SS----------------VI----------PLFSQQSW
NQYH----ACQTRIPR---SSNIVEGWHHGFQSLV---------
>MULE-1_ChSa
----PHWSADGTFNVAPQ----------VLFSQLFTIHI---FI------EK-KAIPVIF
ALLENKQMHTYERLLAKLL--ALL----------P-------NLKP-------ES----I
L-VDFEVASFSAFSKLF------------------------P----GV-----E-IA-GC
FFHLTQNLWRQIQ------H--F--------------GLTERY--------R-------S
SE----------------------DTR-------------------------------IQ
CKMLASLAYVP-----IEDVQFALE--------IIT------DHFG--------------
-----QH---------------------LRPIVDYWE-----------------------
------------RNYVGK--------------------RIEN-------IE-PRFNIKMW
NLFE----RTLKNLPT---TNNSLEAWHLSFQNSL---------
>MULE-2_NeAp
----ECWLMDGTFEVVPS-----------IMRQLFSIHG---KID------D-QIIPLLF
CIMSSKSTEAYSEMFYEIC--KIS----------CDW-N-I-SLNP-------KR----I
V-SDFEKASVAAAKIYF------------------------P----LA-----E-YK-GC
LFHFGQILWRKVQ------S--E--------------HLQIKY---------------GN
NK----------------------SFN-------------------------------TQ
ILMLKSLAFVP-----PEEVSEYFD--------AII------KEF------------D--
-----PD---------------------AKRIAKWFQ-----------------------
------------TNYI----RCV---------------HGYQ-------GR-PQYSPKFW
TVSQ----NHDGNFPR---TQNSVEAWHNRLKIVI---------
>MULE-1_TiFa
----KCWLMDATFEVVPL-----------FMRQLFTVHG---KIG------H-AVVPLLF
CIMSAKSEQAYFETFYEMC--RLA----------CEW-K-V-HLKP-------KR----I
I-SDFEKASVSALKMFF------------------------P----EA-----E-YK-GC
LFHFGQIIWRRVQ------A--Q--------------GCAAKY---------------GN
NE----------------------DFS-------------------------------LQ
IRMLKSLSLVP-----ADEVILYYR--------ELK------KTF------------D--
-----SD---------------------ARKIGVWFE-----------------------
------------KNYLTGRKRQT---------------KLIQ-------SK-PMYSPNFW
TVLD----GLNHNFPR---TQNSVESWHRRLQIIV---------
>MULE-1_DeRa
----KCWLMDGTFYVVPS-----------IMTQLFSIHG---YIQ------G-QIVPLVF
CLMSRKTAQAYSEMFFSIT--KLA----------CDW-N-I-DLKP-------LK----I
I-SDFEKAIINTAKEFF------------------------P----YA-----E-CK-GC
QFHFGQIIWRKIQ------K--N--------------GLSTKY---------------GN
SE----------------------DFS-------------------------------LK
IRMIRALAFVP-----ADEIPEYYD--------ALY------KNLQ-----------D--
-----TE---------------------SKKIACWLK-----------------------
------------KNYVDGP-----------------------------------YERGFW
STCD----MLEENYPR---TQNSVESWHRRLKVVV---------
>MULE-1_PhAn
--------MDGTFHVVPS-----------IMTQLFSIHG---YIQ------G-QIVPLVF
CLMSRKTVEAYSEVFFSLT--KLA----------CEW-N-I-HLKP-------LK----I
I-SDFEEAIINTAKQFF------------------------P----YA-----E-CK-GC
QFHFGQIIWRKIQ------K--E--------------GLSTKY---------------GN
SE----------------------EFS-------------------------------LQ
VRMIRALAFVP-----GAKIPEYYE--------VLY------RNFA-----------D--
-----KD---------------------AKKIARWIN-----------------------
------------CNYIEGG-----------------------------------YDTEFW
SVCD----MLEENFPR---TQNSVEAWHRRLKVVV---------
>MULE-2_TiVe
----DCWLMDGTFHVVPL-----------ILRQLFTIHG---KVE------D-ECVPLIF
CLMSSKTKECYTQFFYELS--KLA----------CDW-N-I-KLAP-------RM----I
I-SDFEKTIKSAAEEFF------------------------P----NT-----E-FR-GC
LFHFSQIIWRKVQ------K--E--------------QLASKY---------------GT
SE----------------------LFS-------------------------------LQ
IRILKCLAFVP-----ANEVSSYFS--------SFY------SSVK-----------D--
-----KD---------------------VKRLACWFK-----------------------
------------EIYISGK--------------------GSK-------GK-PHYEPKFW
SVAD----AVANNFPR---TQNSVEAWHRRLKTVV---------
>MULE-1_BrSc
----KCWLMDGTFYVVPS-----------IMKQLFSIHG---CIE------G-TVVPLLF
CLMSRKTKGSYCQFFYDLF--KIA----------CDA-N-I-HLNP-------EV----I
V-TDFEKAISTAAQEFM------------------------P----SA-----E-YK-GC
FFHFGQIIWRRVQ------N--K--------------GLRTKY---------------GN
CE----------------------EFS-------------------------------LQ
IRMLKSLAYVP-----PSEVQAYYN--------ALY------AKMV-----------D--
-----ED---------------------AKNIAKWLK-----------------------
------------EHYISGK--------------------SSR-------SK-PQYSPEFW
SVATY---MADPNKPT---TQNSVEAWHRRLKVIV---------
>MULE-2_ChVu
----KCWLMDGTFYVVPT-----------VMRQLFTVHG---QIE------K-SIVPLIF
CFMSKKTMKCYELFFSELL--RVA----------TEF-K-I-ELKP-------ER----I
I-TDFEKAIVSVAKVFF------------------------P----LS-----D-FR-GC
LFHFGQIIWRRIQ------Q--K--------------GFATKY---------------GN
CN----------------------EFA-------------------------------LK
IKMVKSLAFVP-----PEEVSSYFD--------SLQ------NSLK----------DD--
-----ED---------------------ALSFADWFK-----------------------
------------INYI--R--------------------NGS-------RK-VQYSPSFW
SVYD----SAEKQFPR---TQNNAEAWHRRLKVLV---------
>MULE-1_ChVu
----ALWLMDGTFEVVPT-----------VFRQLFSIHG---QVD------G-QIVPLLY
CLMSSKSLKCYTEFFSEIK--AIA----------AEN-D-I-ELRP-------KY----I
L-SDFEKASVKAAISAF------------------------P----ET-----E-SK-GC
LFHFGQIIWRKIQ------S--S--------------GLQREY---------------GN
NEGNTHILLTILLCNNIQIFYNFLDFS-------------------------------LQ
MRMLKSLAFVP-----PDEVADYFH--------VLK------HNHC-----------S--
-----DM---------------------AAPIVKWFG-----------------------
------------ENYVNGN----------------------------------DY-----
--------------------------------------------
>MULE-1_MyFe
----PFWIMDGTFRCCPL-----------PFSQIYTIHG---LIGNPEG-IH-GTFPMVY
GLLSSKTINCYFIFLEIVK--SYA----------RQRIN-I-YLNP-------PC----I
L-TDFETAAMKAVKRAF------------------------P----ET-----S-QK-CC
LFHFNQNIWRHVQ------S--A--------------GLAKKY---------------GE
DC----------------------DFA-------------------------------HK
IRQISALAFLK-----PEEIPAAFD--------GLC------SEVF-----------P--
-----EE---------------------ARDITEWFS-----------------------
------------SFYVHGRYNQTYEL-GTIK--------LAK-------IP-PAFPPATW
AVAD----SIEKNVPT---TQNALESWHNRWNTLL---------
>MULE-1_OrGo
----DFWIQDGTFKCCPL-----------PLCQMYTIHG---NVSSDK---K-RIFPLVY
AFLSHKSENCYYIMLEIIK--MHV----------LNKLN-L-RLNP-------KT----I
I-TDFEKAAINACKRAF------------------------P----ES-----R-NK-CC
YFHLRQSIWRHIQ------Q--A--------------GLAKLY---------------GD
NC----------------------DFA-------------------------------FK
MRHLAALAFLP-----AVEIPSAFK--------EIV------DKVL-----------P--
-----PE---------------------AHRVIEWFK-----------------------
------------KYYIDSNVYKT-ES-NEIKTN-SLKVLITK-------VP-PTFPPETW
SISD----SIEACTPT---TQNAVESWHNRWNTLL---------
>MULE-1_ChPu
----KFWIMDGTFKTVPH-----------LFKQLYTIHA---NVGTETD--F-VIVPLVY
TLMSSKTEECYRKLFEELI--DWA----------GNI-G-Y-DLKP-------DF----I
L-SDFEKGAMNAINTVI------------------------P----SA-----Q-SK-GC
NFHLSQAVYRRIQ------K--N--------------GLASKY---------------GT
DP----------------------NFS-------------------------------IL
IRHIPALSFLS-----ALEIPDAFE--------RL-------KAFM-----------P--
-----PE---------------------AEPILKWFD-----------------------
------------EYFVNGKLRKR---------N-QRTGQEQR-------WP-PLFPPP--
--------------PK---SGQFL--------------------
>MULE-3_LiVa
----KFWIMDGTFKTVPN-----------LFLQLYSIHC---QVGLAAN--C-RILPMVY
CLMSSKNQACYCRLFEELN--EMT----------EQR-D-L-ENQV-------EF----I
L-TDFEQAVIAASRENY------------------------P----DT-----R-NK-GC
FFHLCQNVWKRIQ------R--Y--------------GLQTKY---------------GM
EP----------------------EFS-------------------------------IR
LRHITALAFLP-----PEEIPNAWE--------TV-------KGLL-----------P--
-----EC---------------------CEELITWFE-----------------------
------------NTYVLGRVARR-----------------RR-------AA-PMFPPAMW
SVTD----NIEHGIPR---TQNNVEAWHRRWEVLL---------
>MULE-2_LiVa
----KFWIMDGTFKTVPN-----------LFLQLYSIHC---QVGLAAN--C-RILPMVY
CLMSSKNQACYCRLFEELN--EMT----------EQR-D-L-ENQV-------EF----I
L-TDFEQAVIAASRENY------------------------P----DT-----R-NK-GC
FFHLCQNVWKRIQ------R--Y--------------GLQTKY---------------GM
EP----------------------EFS-------------------------------IR
LRHITALAFLP-----PEEIPNAWE--------TV-------KGLL-----------P--
-----EC---------------------CEELITWFE-----------------------
------------NTYVLGRVARR-----------------RR-------AA-PMFPPAMW
SVTD----NIEHGIPR---TQNNVEAWHRRWEVLL---------
>MULE-1_NeAp
----EFWMMDGTFKVVPK-----------LFYQLYTVHC---SIAPHKT-----VHPMVY
ALMSGKSSAIYNKLFTTLQ--ESA----------IRV-G-I-SLAP-------KL----V
I-TDFEKAAISNIRSVF------------------------E----RV-----N-VK-GC
NFHFMQNIYRHIQ------K--I--------------GWQVRY---------------GT
DI----------------------EFA-------------------------------MK
VRQVAALCFLE-----PEEIPEWFK--------DI-------KEEL-----------G--
-----AE---------------------FEPLTNWMD-----------------------
------------ENYVSGKNNRT-----------------------------PLFPPSLW
SISE----QNKNKIPR---TQNYAESFHNYFNVVI---------
>MULE-1_NeFl
----EFWMMDGTFKVVPK-----------LFYQLYTVHC---SIAPHKT-----VHPMVY
ALMSGKSSAIYNKLFTTLQ--ESA----------IRV-G-I-SLAP-------KL----V
I-TDFEKAAISNIRSVF------------------------E----RV-----N-VK-GC
NFHFMQNIYRHIQ------K--I--------------GWQVRY---------------GT
DI----------------------EFA-------------------------------MK
VRQVAALCFLE-----PEEIPEWFK--------DI-------KEEL-----------G--
-----AE---------------------FEPLTNWMD-----------------------
------------ENYVSGKNNRT-----------------------------PLFPPSLW
SISE----QNKNKIPR---TQNYAESFHNYFNVVI---------
>MULE-1_NeGu
----EFWMMDGTFKVVPK-----------LFYQLYTVHC---SIAPHKT-----VHPMVY
ALMSGKSSAIYNKLFTTLQ--ESA----------IRV-G-I-SLAP-------KL----V
I-TDFEKAAISNIRSVF------------------------E----RV-----N-VK-GC
NFHFMQNIYRHIQ------K--I--------------GWQVRY---------------GT
DI----------------------EFA-------------------------------MK
VRQVAALCFLE-----PEEIPEWFK--------DI-------KEEL-----------G--
-----AE---------------------FEPLTNWMD-----------------------
------------ENYVSGKNNRT-----------------------------PLFPPSLW
SISE----QNKNKIPR---TQNYAESFHNYFNVVI---------
>MULE-1_TiLa
----EFWMMDGTFKVVPK-----------LFYQLYTVHC---SIAPHKT-----VHPMVY
ALMSGKSSAIYNKLFTTLQ--ESA----------IRV-G-I-SLAP-------KL----V
I-TDFEKAAISNIRSVF------------------------E----RV-----N-VK-GC
NFHFMQNIYRHIQ------K--I--------------GWQVRY---------------GT
DI----------------------EFA-------------------------------MK
VRQVAALCFLE-----PEEIPEWFK--------DI-------KEEL-----------G--
-----AE---------------------FEPLTNWMD-----------------------
------------ENYVSGKNNRT-----------------------------PLFPPSLW
SISE----QNKNKIPR---TQNYAESFHNYFNVVI---------
>MULE-1_ArGo
----EMWFVDGTFQTCPT-----------IFTQLFSIHC---IVGTGDC--R-RIVPLVY
GFLDRKTEESYVEFFSQLK--EYS----------AEF-N-I-QLNP-------GQ----I
M-SDYEQAIINAFRIEF------------------------P----NT-----I-QS-GC
LFHLGQNIWRKIQ------A--C--------------GLSARY---------------GT
DS----------------------NFA-------------------------------VQ
LRCYVAFAYLP-----AEDIPNIFR--------QYK------DTLF-----------P--
-----EE---------------------AEEVTRYFE-----------------------
------------ENYVLGRLISR-NI-GE-------KISVSR-------LQ-PLFPPSLW
SIER----NNNLFLPR---TQNSVEAWHRRWNSLL---------
>MULE-1_ToYa
----KYWVADATFDTVPG-----------LFRQLFTIHC---SIGPEH---S-NTVPIVC
VLMTAKTENLYRETLAQLS--QFA----------SLS-D-I-ELAP-------PV----I
L-TDFEKSMLNAFEHEF------------------------P----EA-----K-KV-GC
FFHFSKNVWKKIQ------T--S--------------GLVPLF---------------GK
DG---------------------NKMY-------------------------------EA
YKRIQALAFLP-----AADIPRGFS--------VVA------EIT------------P--
-----DE---------------------LRVILDYLE-----------------------
------------VTYVLGRKKAG-------K-------RPSR-------IQ-PLYPPALW
SVYQ----NVVDGLPR---TTNQVESWHSRWSKLI---------
>20_Phantom_Muta2_CH477527
------WVCDGTFDTVPG-----------HFRQLFTIHA---SIAP--------TYPMVY
VLMSSKTESLYRQV--------FS----------TMI-E-K-ALNP-------HS----I
L-TDLEKALINACKAEF------------------------P----DS-----L-HH-TC
FFHLSQNLWKHVQ------S--G--------------GLQ------------------GS
D----------------------VELF-------------------------------IF
FKK--ALAFLP-----WEKIPEAFE--------KLK------KT----------------
----------------------------------YFE-----------------------
------------TTH-----------------------------------------PALW
SVYD----SINNEI-R---TTNQIEAWHRRW-------------
>MULE-1_LyYu
--------TKWSFRLCL------------LFFRI--------------------------
------REDTYIRVLEAML--NLK----------P-------ELKP-------VS----V
M-TDFEIAQKKAYQSVF------------------------P----GI-----A-HH-GC
FFHFNQCIWRVIQ------A--NH-------------PIRIRY--------EN-----LA
EP----------------------LFS-------------------------------LN
IRKLAALAFAP-----EENVELMFE--------NLM------QTEFFL------------
-ENE-EV---------------------LKPLLDYFE-----------------------
------------NTWIGAIRSRNN--------------PVRK--------P-VNFGISIW
NCHD----ACLGDLPK---TNNSIEGWNNKFSRLL---------
>MULE-2_AgOb
----SSWYMDGNFPLAPP-----------LFCQLYVIRV---KKHN-------FFITVAY
CILQRKTQETYENIFQIIL--EKC----------QER-S-L-YPDP-------NI----I
Y-IDFEKAVMNAAKNVL-----------------------GD----HI-----N-IR-GC
FYHLCQSSHRKIQ------E--L--------------GLEREY---------------RE
DS----------------------NLS-------------------------------KF
VGMLDGLAFLP-----IEKVKDGME--------YLR------SH-----------ELA--
-----ER---------------------FANIIDYFD-----------------------
------------TTYVTGSYRRV----GNCIEN----VRLRI-------IP-PPFPPEVW
NVNE----ATVASEDR---TNNSTEGWNNRFSHLV---------
>MULE-3_AgPu
--------MDGNFSLAPP-----------LFMQLYVLRV---KVQQ-------VFVTCVY
SLLKNKTQSAYETMLRTLV--ANC----------EQR-N-L-FLNP-------AF----I
N-MDFERSAIQAAKELF-----------------------GD----NV-----T-IR-GC
FYHLCQSTHRKVQ------E--L--------------GLEQRY---------------RQ
DE----------------------EFI-------------------------------KF
CGMLDGLAFLP-----IDDVNRGMN--------YLK------DN------------IA--
-----DG---------------------CHELLHYFD-----------------------
------------SIYVTGTYRRV----GNNNAN----IRLRH-------VP-AMFPPSTW
NVHL----TTMQDEER---TNNQTEGWNHRFSNLV---------
>MULE-1_PoTe
------------------------------------------------------------
-------------MLQTLI--DEC----------AHH-D-L-FPDP-------SV----I
Y-MDFEKAAMQAASRVL-----------------------GD----HI-----T-IR-GC
FYHLCQNSFRKVQ------E--L--------------GLQKAY---------------ME
NS----------------------NLS-------------------------------SF
CGKLDGLAFLP-----ILEVKAGID--------YLY------TT-----------PEA--
-----QE---------------------FSRLISYFD-----------------------
------------ATYVSGTVRKV----GE---------KTRN-------IA-PLFPPELW
NVHE----ATLSDEDR---TNNQTEGWNNRFSNLV---------
>MULE-1_OrGu
----ELWFMDGNFDVAPK-----------LFLQLYVILI---PLGE-------AAVSVVY
ALMERKTQESYEELFRAIT--SRC----------ESL-G-C-SPYP-------EV----I
L-TDFEKAAMNAAKEVF-----------------------GS----DV-----K-TQ-GC
FFHMTQSTWRKVQ------D--L--------------GLVPRY---------------RE
DE----------------------GLR-------------------------------LF
VGMLDALAFLP-----VPEVEDGFR--------LLR------SV------------EP--
-----AD---------------------LGELVTYFE-----------------------
------------TNFVLGSYRNVPRRNGN--------FTLRR-------VP-PRFPPEVW
NVHD----ATMADGHR---TNNHSEAWNRRFGSLL---------
>MULE-1_CoBr
----RTWFMDGNYAMAPE-----------IFQQLYVIRA---PLGE-------TAVSCVY
AFLSGKSQNIYEELLQSVV--DGC----------ERL-G-F-TPDP-------TE----I
V-LDFEKAAMQAVSTIL-----------------------GP----HV-----A-TK-GC
FFHLTQSTWRKIQ------E--L--------------GLVNCY---------------RE
ND----------------------DCR-------------------------------LF
CGMMDGLAFLP-----LEKVQEGMQ--------FLK------DN------------TP--
-----EE---------------------FEDLLAYFD-----------------------
------------RTYVTGTFRHV-RLPGNNEGPESLQANIRR-------LP-PPFLPGIW
NVHS----NTLNDAAR---TNNMSETWNSSFKQLV---------
>MULE-1_ErHa
----TIWFVDGTFKASPT-----------IFLQLFAIMG---SVTQPNG-QG-SALPYVY
ALLPNKQQTSYDKVFQVLS--SKA----------REL-N-IPMNPP-------LI----V
M-SDFETAVLNAVQAIF------------------------G----DD-----M-VR-CC
FFHFCQNIYRHIQ------A--Q--------------GLQARY-------ND------PN
DR----------------------EIR-------------------------------NS
AHMLTALAFVT-----VDHVEEHFD--------TLV------ES----------DLFP--
-----EE---------------------MTEIADYIE-----------------------
------------DTYIRGRPARGR----------------RR------AVL-PRYPPRVW
NQYQ----SVIDHTAR---TNNISEGWHNRLNLIM---------
>MULE-2_ErHa
----TIWFVDGTFKASPT-----------IFLQLFAIMG---SVTQPNG-QG-SALPYVY
ALLPNKQQTSYDKVFQVLS--SKA----------REL-N-IPMNPP-------LI----V
M-SDFETAVLNAVQAIF------------------------G----DD-----M-VR-CC
FFHFCQNIYRHIQ------A--Q--------------GLQARY-------ND------PN
DR----------------------EIR-------------------------------NS
AHMLTALAFVT-----VDHVEEHFD--------TLV------ES----------DLFP--
-----EE---------------------MTEIADYIE-----------------------
------------DTYIRGRPARGR----------------RR------AVL-PRYPPRVW
NQYQ----SVIDHTAR---TNNISEGWHNRLNLIM---------
>MULE-2_AsRi
----SIWFLDGTFKTAPN-----------IFVQVFTVIGLRPRTGHPN--EV-VPIPLVY
AFLSGKKTALYKEVLEAVR--DAV----------IRY-N-VDPCLP-------TR----I
M-TDFELAIINACREVF------------------------P----NI-----P-QS-GC
YFHLGQIVYRRVQ------E--S--------------GLQAQY-------RD------TC
DR----------------------SIR-------------------------------NY
THQLLALAFVP-----VAQVPNAFT--------TLR------AA------------CP--
-----PA---------------------LHDLYDDFA-----------------------
------------EYYITGKPARGR----------------GRN--RTPAVP-PRYSIELW
NHYD----SAFTKSHL---TNNVSEGWHNRFWTVV---------
>MULE-1_AgLo
----ETVFCDGTFKSCVP-----------PFLQLYTLHI---DVGSTST-HT-NILPAIY
ALLPNKKEKTYELFFRLIK--SRI----------P-------QFAP-------TV----I
T-MDFEKSAMLAIQTVF-----------------------GP----HT-----R-IQ-GC
LFHFKRCIYRKLK------Q--L--------------GMNKFL-----------------
------------------------IYK-------------------------------IH
ALRCIALAYLP-----QEYRSDGWL--------YIE------AE-------N--------
-ENE-PK---------------------LTQFNNYFV-----------------------
------------NTWLKE----------------------------------SAYYSDKW
TFFD--------VIHK---TNNAIEAWNARFNKMV---------
>MULE-1_StLu
----ETVFCDGTFKSCVP-----------PFLQLYTLHI---DVGSTST-HT-NILPAIY
ALLPNKKEKTYELFFRLIK--SRI----------P-------QFAP-------TV----I
T-MDFEKSAMLAIQTVF-----------------------GP----HT-----R-IQ-GC
LFHFKRCIYRKLK------Q--L--------------GMNKFL-----------------
------------------------IYK-------------------------------IH
ALRCIALAYLP-----QEYRSDGWL--------YIE------AE-------N--------
-ENE-PK---------------------LTQFNNYFV-----------------------
------------NTWLKE----------------------------------SAYYSDKW
TFFD--------VIHK---TNNAIEAWNARFNKMV---------
>MULE-1_CrPa
----KRFFCDGTFKTCVR-----------KFHQLFTIHV---DIGSSKY-HT-NIIPTIY
ALLPNRTVETYKTLFCLIK--SQI----------P-------EWYP-------ET----I
T-CDFEKPLIQALQHEF------------------------P----NI-----K-IV-GC
YTHFKRCLWRKAE------T--L--------------RLTKSK-----------------
------------------------SGK-------------------------------DH
VKRCCTLPLLP-----IYAQSDAWL--------YIM------AE-------C--------
-MNP-ED---------------------ATTFNDYLV-----------------------
------------KTWLDN----------------------------------NSDYANTY
NCYK--------EHHR---TNNSVEAWNAGIAKKL---------
>MULE-3_ElVe
----KHVFCDGTFKCATP-----------PFLQLYCIQV---DLGSTSE-KN-SIIPVCY
VLLPDKKQHTYTVLFELIK--SQI----------P-------EFSP-------ET----F
T-TDYEVSAMTAIKKVF------------------------P----NA-----N-LL-GC
LFHFIRALWRKAD------Q--L--------------AIKKSK-----------------
------------------------IMR-------------------------------SH
VKRCIALAFLP-----KEYVQDGWL--------YVC------GE-------C--------
-VKE-EC---------------------ILQFNKYFY-----------------------
------------NTWLKE----------------------------------TSYFSDKW
CFFN--------VPHR---TNNANESWNGRFNKKI---------
>MULE-5_EuPu
----HHFFCDGTFDCCPC-----------PFKQIYTIHG---DIGDNTDDTN--IVPIFY
ALLVTKERKTYEIMFRKIK--EAL----------IE-------FKP-------LK----F
T-LDFEISAMVAITNEF------------------------P----NA-----E-IH-GC
FVHFQNAIYRRAK------S--L--------------RLLDHE--------ET-------
--------------------------T-------------------------------QY
VKLCICLAYLP-----EEDIE---------------------------------------
------------------------------------------------------------
------------DGWLSI------------------------------------MEN---
--------------------------------------------
>MULE-3_EuPu
----HHFFCDGTFDCCPC-----------PFKQIYTIHG---DIGDNTDDTN--IVPIFY
ALLVTKERKTYEIMFRKIK--EAL----------IE-------FKP-------LK----F
T-LDFEISAMVAITNEF------------------------P----NA-----E-IH-GC
FVHFQNAIYRRAK------S--L--------------RLLDHE--------ET-------
--------------------------T-------------------------------QY
VKLCICLAYLP-----EEDIE---------------------------------------
------------------------------------------------------------
------------DGWLSI------------------------------------MEN---
--------------------------------------------
>MULE-6_EuPu
----HHFFCDGTFDCCPC-----------PFKQIYTIHG---DIGDNTDDTN--IVPIFY
ALLVTKERKTYEIMFRKIK--EAL----------IE-------FKP-------LK----F
T-LDFEISAMVAITNEF------------------------P----NA-----E-IH-GC
FVHFQNAIYRRAK------S--L--------------RLLDHE--------ET-------
--------------------------T-------------------------------QY
VKLCICLAYLP-----EEDIE---------------------------------------
------------------------------------------------------------
------------DGWLSI------------------------------------MEN---
--------------------------------------------
>MULE-4_EuPu
----HHFFCDGTFDCCPC-----------PFKQIYTIHG---DIGDNTDDTN--IVPIFY
ALLVTKERKTYEIMFRKIK--EAL----------IE-------FKP-------LK----F
T-LDFEISAMVAITNEF------------------------P----NA-----E-IH-GC
FVHFQNAIYRRAK------S--L--------------RLLDHE--------ET-------
--------------------------T-------------------------------QY
VKLCICLAYLP-----EEDIE---------------------------------------
------------------------------------------------------------
------------DGWLSI------------------------------------MEN---
--------------------------------------------
>MuDR4x_SM
--------ADGTFDTVPR-----------IFFQLYTIHG---EVFGYT-------FPFVY
VLCLRKTRSVYESIINHLK--EAS----------IRL-N-I-TFSP-------ET----I
M-VDFEMAAIMAFKNML------------------------P----NS-----T-VK-GC
LFHFNQSLWRRIQENG--LS--V--------------RYRNRQ--------NT-------
------------------------DLQ-------------------------------GL
VVALMALPFIP-----EEDVAGTFK--------DLV------AF------------APP-
-ELN-DF---------------------IEFYGRTYIGLIRN------------------
-----------GDSWTSVT---------------------------------PRFENTMW
SCYN----STLSGHRR---TNNVVEGWHSRFH------------
>MULE-1_ApBe
----CHFFADGTFRSCPK-----------GFYQLYTIHG--------YDDQNHIITPIFF
ALLPNKRTETYQLLLMLIK--SQI----------PA-------WKP-------DK----I
T-LDFEIAAINAFKKIF------------------------P----KI-----L-FK-GC
YYHFNRCLWKKAK------S--L--------------KITTRV-----------------
-------------------------MK-------------------------------RH
VSRCIGIARLP-----TKYINEGYI--------YVM------GR------------SPK-
---N-EK---------------------IEKFNKYFQ-----------------------
------------NQWLKKN---------------------------------E-FNKTC-
SCAN----ELF----R---TNNNIEGWHRKINSFI---------
>19_MULE-Mollusca_XM_021514482
--------SDGTFYTCPT-----------MFHQIYSIHV---QI------EG-IMTPAIY
ALLPRKIQAIYNRFFTLLQ--DHM----------ENL-Q-I-PFRP-------TT----A
F-VDFEVAAHNAIRSVV------------------------P----GI-----N-IK-GC
FFHYTQCIWRKAQ------S--T--------------GLQTLY---------------LE
ND----------------------DVK-------------------------------LL
VRRAAVLPLIP-----LDRIED--------------------------------------
-----------------------------VLFIEYVT-----------------------
------------EQWVEG----------------------DR--------P-------TW
NHFS-------IEGPR---TTHHLEAWHGKLK------------
>19_MULE-Mollusca_XM_021518890
--------SDGTFYTCPT-----------IFYQIYSIHV---QI------EG-IMTQVAY
ALLPGKSQAIYNRFFTLLQ--EHM----------ANF-Q-I-PFRP-------TT----A
F-VDFEVAAHNAIRSVV------------------------P----GI-----N-IK-GC
FFHYTQCIWRKAK------S--T--------------GLQTLY---------------RE
ND----------------------DVK-------------------------------LL
VRRAAVLPLIP-----LDRIEDA-----------------------------DDADIP--
-----HP---------------------VLFFTDYVT-----------------------
------------EQWVKG----------------------DR--------P-------IW
NHFS-------TEGPR---TTNHLEAWHGKLK------------
>MULE-6_GaLa
----KDFYMDGTFSYCTK-----------YFYQLFTIHGL----------ENGHYVPLLY
CLLPNKTSDTYMRLFLLVK--SKI----------FELYN-I-VFEP-------KE----V
F-VDFEIAIHNALKVVF------------------------P----KT-----K-LN-GC
RFHLHQAWYRKIQ------S--L--------------GLTQMY-------KD-------K
NC----------------------EES-------------------------------KW
LTHTFGLTYLD-----PSEVEDCFI--------FDL------MS-----------YKP--
-DHK-----------------------LIDKYADYLL-----------------------
------------ENYIAP----------------------------E-----SHFPPNIW
AYEN-------PSIKR---TTNACESFHSHFNSSF---------
>MULE-7_GaLa
----KDFYMDGTFSYCTK-----------YFYQLFTIHGL----------ENGHYVPLLY
CLLPNKTSDTYMRLFLLVK--SKI----------FELYN-I-VFEP-------KE----V
F-VDFEIAIHNALKVVF------------------------P----KT-----K-LN-GC
RFHLHQAWYRKIQ------S--L--------------GLTQMY-------KD-------K
NC----------------------EES-------------------------------KW
LTHTFGLTYLD-----PSEVEDCFI--------FDL------MS-----------YKP--
-DHK-----------------------LIDKYADYLL-----------------------
------------ENYIAP----------------------------E-----SHFPPNIW
AYEN-------PSIKR---TTNACESFHSHFNSSF---------
>MULE-8_GaLa
----KDFYMDGTFSYCTK-----------YFYQLFTIHGL----------ENGHYVPLLY
CLLPNKTSDTYMRLFLLVK--SKI----------FELYN-I-VFEP-------KE----V
F-VDFEIAIHNALKVVF------------------------P----KT-----K-LN-GC
RFHLHQAWYRKIQ------S--L--------------GLTQMY-------KD-------K
NC----------------------EES-------------------------------KW
LTHTFGLTYLD-----PSEVEDCFI--------FDL------MS-----------YKP--
-DHK-----------------------LIDKYADYLL-----------------------
------------ENYIAP----------------------------E-----SHFPPNIW
AYEN-------PSIKR---TTNACESFHSHFNSSF---------
>MULE-9_GaLa
----KDFYMDGTFSYCTK-----------YFYQLFTIHGL----------ENGHYVPLLY
CLLPNKTSDTYMRLFLLVK--SKI----------FELYN-I-VFEP-------KE----V
F-VDFEIAIHNALKVVF------------------------P----KT-----K-LN-GC
RFHLHQAWYRKIQ------S--L--------------GLTQMY-------KD-------K
NC----------------------EES-------------------------------KW
LTHTFGLTYLD-----PSEVEDCFI--------FDL------MS-----------YKP--
-DHK-----------------------LIDKYADYLL-----------------------
------------ENYIAP----------------------------E-----SHFPPNIW
AYEN-------PSIKR---TTNACESFHSHFNSSF---------
>MULE-5_GaLa
----KDFYMDGTFSYCTK-----------YFYQLFTIHGL----------ENGHYVPLLY
CLLPNKTSDTYMRLFLLVK--SKI----------FELYN-I-VFEP-------KE----V
F-VDFEIAIHNALKVVF------------------------P----KT-----K-LN-GC
RFHLHQAWYRKIQ------S--L--------------GLTQMY-------KD-------K
NC----------------------EES-------------------------------KW
LTHTFGLTYLD-----PSEVEDCFI--------FDL------MS-----------YKP--
-DHK-----------------------LIDKYADYLL-----------------------
------------ENYIAP----------------------------E-----SHFPPNIW
AYEN-------PSIKR---TTNACESFHSHFNSSF---------
>MULE-11_GaLa
----KDFYMDGTFSYCTK-----------YFYQLFTIHGL----------ENGHYVPLLY
CLLPNKTSDTYMRLFLLVK--SKI----------FELYN-I-VFEP-------KE----V
F-VDFEIAIHNALKVVF------------------------P----KT-----K-LN-GC
RFHLHQAWYRKIQ------S--L--------------GLTQMY-------KD-------K
NC----------------------EES-------------------------------KW
LTHTFGLTYLD-----PSEVEDCFI--------FDL------MS-----------YKP--
-DHK-----------------------LIDKYADYLL-----------------------
------------ENYIAP----------------------------E-----SHFPPNIW
AYEN-------PSIKR---TTNACESFHSHFNSSF---------
>MULE-1_DeFo
----EKIFLDGTFSYCAQ-----------HFLQLFTIHTL----------ENGHYIPLVF
CLLPDKQQTTYENLFVLLK--GKC-----------ETIG-L-HFNP-------KQ----V
V-ADFEKAIHNAVKAVW------------------------Q----EA-----Q-LT-GC
RFHLGQAWFRKIQ------N--L--------------GLTGEY-------KN-------Q
KS----------------------EIG-------------------------------RW
LKYTFGLPFLN-----PSDVGECFA--------FDF------AE-----------IQP--
-QDD-----------------------RLLKYADYLV-----------------------
------------ENYIEE----------------------------N-----AVFPPQLW
AECS-------DSIER---TTNACESFHSRFNANF---------
>MULE-1_AgPu
----EKVYLDGTFSYCVN-----------HFLQLFTFHVV----------NNGHYIPLAF
CVLPNKETETYRNVFCILK--QKC-----------SEFG-L-FFCP-------KF----V
V-VDFEKSIHNALVAVW------------------------P----SV-----T-LI-GC
RFHLAQAWFRKIQ------G--L--------------GLVTEY-------KN-------A
DS----------------------EVG-------------------------------KW
MNYIFGLPFLD-----PAEVADCFI--------FDL------MS-----------IQP--
-HDP-----------------------RIIEFSDYLV-----------------------
------------DNYIQS----------------------------D-----SIFPPELW
ASFS-------ASIER---TTNACESFHSRFNDNF---------
>MULE-1_ChLy
----SQIFVDGTFSYCAK-----------FFYQFFTIHTV----------ENGHYIPLVF
CLLPNKSVEIYKRLFQLLI--EEC-----------EKIN-L-QFRP-------NT----V
V-ADVEVAIHNSIRYIF------------------------P----NC-----N-IV-LC
RFHVTQAWWRKIQ------E--C--------------GLINDY-------KD-------C
KS----------------------DVG-------------------------------KW
LHWTFGLLYLS-----DNEVSDAFV--------EDL------MS-----------IKP--
-NNE-----------------------KVSKFSDYLT-----------------------
------------ENYIAE----------------------------E-----AKFPPFMW
ASPS-------TDSER---TTNGCESFHSRFNGNF---------
>MULE-1_PrIn
----ETVYVDGTFTYCPK-----------YFTQMFTIHGF----------ENGHYIPLIF
CLLPDKQKSTYIMALRSIK--KKC----------FDKFQ-L-IFEP-------KK----V
V-SDFEIGIHVAIYEIW------------------------P----IV-----Q-II-GC
RFHLSQAWYRKIQ------Q--L--------------GLSNYY-------NDK------E
PN----------------------EIQ-------------------------------NW
LKTTFALTYLA-----PEDIGDAFA--------LDL------FA-----------EIP--
-NND-----------------------AVHKYADYLL-----------------------
------------ENYIAE----------------------------D-----AYFPPHIW
AENN-------ANLTR---TTNACESFHARFNDSF---------
>MuDR7x_AP
------VYMDGTFDYCTR-----------FFMQMFTIHGF----------QNGHYVPLIF
CLLPNKLTSSYIFALRSIC--EKC----------KD-MN-L-IFLP-------AN----V
T-IDYEKAIINAATEVW------------------------P----ES-----N-II-GC
RFHLTNSWWKKIQ------S--L--------------GLSMEY-------KEK------N
-S----------------------EIG-------------------------------KW
LRHTFGLLFLD-----AQEVSDCFS--------YDF------MS-----------DRP--
-VNE-----------------------LLTKYSDYLV-----------------------
------------DNYIGD----------------------------D-----CSYPPSLW
ASLS-------ASLTR---TTNACESFHAVFK------------
>MULE-1_GaPu
----SNWYVDGTFEYCPR-----------FFTQLFTIHGL----------KNGHYIPLVF
CLLEDKKSSSYYLVFKYII--EEC----------IK-LN-C-PVSP-------KV----I
T-SDFEISIHNGIRKAF------------------------P----EA-----D-LR-GC
RFHLGQAWYRKLQ------A--L--------------GLAPEY-------QKK----GAD
SS----------------------EIT-------------------------------HF
LSYIFGLSFLD-----PEEVGDFFA--------IDL------SE-----------IKP--
-VDE-----------------------RVTQFCDYLV-----------------------
------------DNYISE----------------------------N-----SKFPPHLW
AEHS-------SSLER---TTNPCESFHSKYNSSF---------
>MULE-1_PyFu
----SEFYADGTFEYCPK-----------FFLQLFTIFGL----------KNGYYIPLVF
CLLPDKSVKSYQAVFSYIS--EEC----------SK-LC-V-RFSP-------TI----I
T-VDFEQAIHKGITAVF------------------------P----KC-----T-IR-GC
RFHLGQSWYRKIQ------Q--L--------------GLSSEY-------IK-------E
NS----------------------DVS-------------------------------KF
LTYVFGLPFLK-----AKDVGDCFG--------IDF------AE-----------FKP--
-LDD-----------------------RISKFCDYLV-----------------------
------------DTYIDE----------------------------A-----STFPPHMW
ADHS-------ASLER---TTNACESFHSKFNQSF---------
>MULE-1_LiPo
----DNIYADGTFSYCTR-----------YFKQLFTIHGY----------RNGHYIPLVY
CLLNDKTCPTYKKCLTYII--YVC-----------SKHN-L-IFKP-------KK----I
T-IDFEQAIHSAVTSIW------------------------P----DI-----K-VI-GC
RFHLSQSWWRKIQ------E--L--------------GLMKEY-------KN-------K
DS----------------------EIG-------------------------------KF
LRYTFGLQYLT-----PEEVGDCLV--------FEL------GE-----------IQP--
-LDS-----------------------RVTKYIDYLV-----------------------
------------NVYISE----------------------------S-----STFPPEIW
ASAS-------PSMCR---TTNACESFHSHFNNSF---------
>MULE-1_AgOb
----DTYYMDGTFKYAPK-----------FFFQLFTIHCV----------RNGHYIPLIF
CLLPNKHTQTYIKTFENLN--KSS-----------ELFN-F-TLSP-------CR----I
I-LDFEQSIHSAVNHVW------------------------P----SA-----T-IF-GC
RFHLAQSWYRKIQ------Q--L--------------GLVSVY-------KQ-------S
HS----------------------D-A-------------------------------KW
LHHLFGLPYLH-----PRKVSECFV--------NNF------MD-----------DLP--
-SPE-----------------------AYGRMADYLV-----------------------
------------DNYISE----------------------------D-----ATFPPSLW
ASDS-------SHLGL---TTNPCESFHAHFSNAF---------
>MULE-1_SaSc
----KKIYMDGTFKYCAK-----------LWLQLFTVHGI----------EKGRYVPLVF
CLLPDKKEDTYAKLFKTII--EKC----------IE-RN-L-SFQP-------SH----L
V-VDFEIAIHSAIKTTW------------------------P----NA-----A-VQ-GC
KFHLHQAWYRKIL------S--L--------------GLGKEF-------RLA------E
SN----------------------EVG-------------------------------QW
LKKTFGLSYLK-----PNDVGDCFA--------LDL------VP-----------IQP--
-PDA-----------------------RVSEFVDYLV-----------------------
------------ENYIDEQ---------------------------E-----AKFPPTMW
AKAD-------ASSEN---TTNACESFHSHFNACF---------
>MULE-1_OcSi
----ETLFVDGTFKYCPK-----------FFFQLFTVHTN----------ENGHYIPLVH
FLLPTKSACIYEDMFRMLA--SRC----------SE-LG-L-TLQP-------KS----I
V-ADFEAGIHAAVQNVW------------------------P----TC-----D-IT-GC
RFHAAQSWWRKVQ------H--L--------------GLVNDY-------RD-------A
SS----------------------EVG-------------------------------KW
LHLSFGLLYLH-----HSEVADAFT--------EDL------MS-----------DIP--
-NDI-----------------------RLIKYADYLT-----------------------
------------DTYIAE----------------------------E-----AAFPPVIW
ASNT-------LEGER---TTNACESFHAKFSSNF---------
>MULE-4_GaLa
--------MDGTFKYCST-----------FFYQMFTIHGF----------KNGYYVPLVF
CLLPDKSSQTYSNLFLILR--QKC----------KE-VG-L-NFQP-------KE----V
V-VDFELSIHNAIYECF------------------------G----RD-----Q-ILFGC
KFHLCQAWFRKIQ------E--F--------------HLVQEY-------RQ-------K
GS----------------------VIG-------------------------------EY
LKVHFGIMYLS-----PEEVVEFFY--------NEL------HF-----------LLP--
-NDE-----------------------RVIEFRNYVN-----------------------
------------KTYITQ----------------------------N-----SIFPPLIW
ANNA-------SFFKR---TTNSCESFHSHFGASF---------
>MULE-10_GaLa
--------MDGTFKYCST-----------FFYQMFTIHGF----------KNGYYVPLVF
CLLPDKSSQTYSNLFLILR--QKC----------KE-VG-L-NFQP-------KE----V
V-VDFELSIHNAIYECF------------------------G----RD-----Q-ILFGC
KFHLCQAWFRKIQ------E--F--------------HLVQEY-------RQ-------K
GS----------------------VIG-------------------------------EY
LKVHFGIMYLS-----PEEVVEFFY--------NEL------HF-----------LLP--
-NDE-----------------------RVIEFRNYVN-----------------------
------------KTYITQ----------------------------N-----SIFPPLIW
ANNA-------SFFKR---TTNSCESFHSHFGASF---------
>MULE-1_CrMo
----DTVYMDGTFQYCPK-----------HFYQLFSIHGY----------KNGQYVPLVF
TLLPNKQVHTYGNMFKCLI--EKC----------LG-LN-L-VLSP-------KF----I
I-VDFEKSVHIAIEQYF------------------------P----KT-----K-VH-GC
LFHLKQAWFRKIQ------K--L--------------NLSQDF-------NN-------C
QS----------------------EIG-------------------------------KW
LKYVFALPYLP-----PNEIGDSFV---------EL------ME-----------IMP--
-NDS-----------------------NLTQFADYLV-----------------------
------------NFYIED----------------------------N-----CMFHPEIW
ASLS-------ASMSR---TTNACESFHSHFKNSN---------
>20_Phantom_A0A2S2P4K5
------VYMDGTFKSCTK-----------YFLQLFTIHGF----------RNGLYVPLVF
LILPNKTLETYTKAFQCIV--SYC----------TS-LK-L-NFQP-------TE----I
F-VDFEVAIHMSVKCVW------------------------P----NA-----I-IR-GC
RFHLAQSWWRKIQ------Q--L--------------GLSKVY-------KS-------S
NN----------------------DIS-------------------------------DY
LKCVFGLPFLK-----PEEVFDCFI--------DDL------MT-----------IKP--
-VNT-----------------------TVDKFCDYLL-----------------------
------------KTYIEQ----------------------------D-----ALFPPNIW
AEFA-------ATTNR---TTNSCKSYRAKLNSEIYVSLRSSAT
>MULE-1_PeAc
----NIIFVDGTFRSCPN-----------FFYQLFTIHGL----------VEESYIPLVF
FLVPNKETETYVRLFKHTI--NNC----------AQ-YQ-L-TFSP-------DE----V
F-IDFEIAIHTATKLVW------------------------P----KI-----V-IR-GC
RFHLGQNWWKKIQ------A--L--------------GLVNTY-------KT-------L
NS----------------------EKS-------------------------------NF
LKYFFGLPFLS-----PEEVSECFV--------EDL------MT-----------IQP--
-NDE-----------------------QIQLFCDYIL-----------------------
------------STYISD----------------------------D-----ATFPPNIW
SAFA-------A-------TTDSCESYHSRLNRRF---------
>MULE-1_RhPa
----STILVDGTFRSCPK-----------YFYQFFTIHGL----------VGESYIPLVF
FLLPNKETETYVRLFEHTV--NSC----------AQ-YQ-L-IFSP-------DV----V
F-IDFEIAIHTAAKLVW------------------------P----KI-----N-IK-GC
RFHLGQNWWKKIQ------T--L--------------GLVNTY-------NS-------L
NT----------------------EKS-------------------------------DF
FKCFFGLPFLR-----PEEVGECFA--------QDL------MA-----------IQP--
-NDK-----------------------QIKTFCDYVL-----------------------
------------DNYISP----------------------------D-----ATFPPYIW
SEFA-------ATTVR---TTNSCESYHAVLNRRF---------
>MULE-1_AsRi
----STILVDGTFYTAPH-----------LFTQLFTIHGF----------RSGRYIPLAF
CLLPSKESAVYEAAFHLLA--AEI----------ID-MG-L-VMAP-------EI----V
Y-VDFEEGIHKAVRNVW------------------------P---DSM-----T-VR-GC
RFHLGQSWWRQIQ------S--C--------------SLSQDY-------KN-------K
DS----------------------DIG-------------------------------KY
LRLFFGLPFLH-----PDDVQDFFV--------NEL------LP-----------MKA--
-TDSAATVLN-DD-------------FRVKKFTDYVS-----------------------
------------RTYIQP----------------------------T-----AKFPPCMW
AEYS-------SSIAR---TTNPCEAFHSHLNSDF---------
>MULE-1_CoCa
---------------------------------MYILHGF----------KNGFYLPLVF
FFLPSKSRKTYDAMWNFLN--ELC----------IKYTE-K-ELSV-------KK----I
Y-MDYEIAAHESVTSFS------------------------E----NC-----V-VK-GC
RFHLSQSWYRKIQ------KDLP--------------VIRREY-------EK-------K
DS----------------------EIG-------------------------------DW
IRCFFGLSFLP-----PHDVEEA-V--------SEL------IE-----------VAP--
-SSD------------------------AVQFSDYIV-----------------------
------------DNYILP----------------------------D-----SSFPPELW
ADTP-------DDLPR---TTNGPEAFHRVYNSMF---------
>MULE-1_PhPe
----DTIFMDGTFRVVPT-----------LFTQLYSLHGF----------FAGEMIPYVY
FLLPDKTNGTYIRMFNLLK--NHA----------TS-KG-A-VFAP-------AR----F
Q-LDFEQATLRAIEEAF------------------------P----HS-----E-IK-GC
HFHFCQSLWRKVQ------S--L--------------GLARFY-------DD--------
-Q----------------------AVK-------------------------------RF
IRCSGALAMVP-----LHLVEDAWM---------EI------NA-----------ESP--
-GTDHEAYG------------------ALEEYKMYFI-----------------------
------------DTWLEN----------------------------E-----TVFPRALW
NHYA-------NSGPR---TTNHVEGWHQSLNSTV---------
>MULE-2_ApBi
----RTYFSDGTFSSCCK-----------PFYQLYCIHG---DVRSDEN-FT-NVVPLIY
VLMPNKQERSYERLFIALK--KNL----------P-------YWNP-------VT----M
I-VDFEIAVINVIKKMF------------------------P----HI-----K-LQ-GC
NFHFKQALAKKAH------A--L--------------NMNSIN-----------------
------------------------E-K-------------------------------RH
LALCAALAHVK-----LEDIEDGWL--------WIM------ED------------AP--
-----QSE-------------------TVTTFNDYFV-----------------------
------------SQWLENKNIQFI-----------------------------------W
NIHG--------SRHR---TINLAEAWHKRLNNMM---------
>MULE-1_PePa
----RTYFSDGTFSSCCK-----------PFYQLYCIHG---DVRSDEN-FT-NVVPLIY
VLMPNKQERSYERLFIALK--KNL----------P-------YWNP-------VT----M
I-VDFEIAVINVIKKMF------------------------P----HI-----K-LQ-GC
NFHFKQALAKKAH------A--L--------------NMNSIN-----------------
------------------------E-K-------------------------------RH
LALCAALAHVK-----LEDIEDGWL--------WIM------ED------------AP--
-----QSE-------------------TVTTFNDYFV-----------------------
------------SQWLENKNIQFI-----------------------------------W
NIHG--------SRHR---TINLAEAWHKRLNNMM---------
>MULE-3_ApBi
----RTYFSDGTFSSCCK-----------PFYQLYCIHG---DVRSDEN-FT-NVVPLIY
VLMPNKQERSYERLFIALK--KNL----------P-------YWNP-------VT----M
I-VDFEIAVINVIKKMF------------------------P----HI-----K-LQ-GC
NFHFKQALAKKAH------A--L--------------NMNSIN-----------------
------------------------E-K-------------------------------RH
LALCAALAHVK-----LEDIEDGWL--------WIM------ED------------AP--
-----QSE-------------------TVTTFNDYFV-----------------------
------------SQWLENKNIQFI-----------------------------------W
NIHG--------SRHR---TINLAEAWHKRLNNMM---------
>MULE-4_ApBi
----RTYFSDGTFSSCCK-----------PFYQLYCIHG---DVRSDEN-FT-NVVPLIY
VLMPNKQERSYERLFIALK--KNL----------P-------YWNP-------VT----M
I-VDFEIAVINVIKKMF------------------------P----HI-----K-LQ-GC
NFHFKQALAKKAH------A--L--------------NMNSIN-----------------
------------------------E-K-------------------------------RH
LALCAALAHVK-----LEDIEDGWL--------WIM------ED------------AP--
-----QSE-------------------TVTTFNDYFV-----------------------
------------SQWLENKNIQFI-----------------------------------W
NIHG--------SRHR---TINLAEAWHKRLNNMM---------
>MULE-5_ApBi
----RTYFSDGTFSSCCK-----------PFYQLYCIHG---DVRSDEN-FT-NVVPLIY
VLMPNKQERSYERLFIALK--KNL----------P-------YWNP-------VT----M
I-VDFEIAVINVIKKMF------------------------P----HI-----K-LQ-GC
NFHFKQALAKKAH------A--L--------------NMNSIN-----------------
------------------------E-K-------------------------------RH
LALCAALAHVK-----LEDIEDGWL--------WIM------ED------------AP--
-----QSE-------------------TVTTFNDYFV-----------------------
------------SQWLENKNIQFI-----------------------------------W
NIHG--------SRHR---TINLAEAWHKRLNNMM---------
>MULE-1_ApBi
----RTYFSDGTFSSCCK-----------PFYQLYCIHG---DVRSDEN-FT-NVVPLIY
VLMPNKQERSYERLFIALK--KNL----------P-------YWNP-------VT----M
I-VDFEIAVINVIKKMF------------------------P----HI-----K-LQ-GC
NFHFKQALAKKAH------A--L--------------NMNSIN-----------------
------------------------E-K-------------------------------RH
LALCAALAHVK-----LEDIEDGWL--------WIM------ED------------AP--
-----QSE-------------------TVTTFNDYFV-----------------------
------------SQWLENKNIQFI-----------------------------------W
NIHG--------SRHR---TINLAEAWHKRLNNMM---------
>MULE-1_AtMo
----KSIFLDGTFEVCPE-----------PFTQLITIHC---DIGSTSL-YT-NIIPVVY
VLLLNKKTETYEMMFQLIK--SAVKKTT-----GK-------EWDP-------AY----V
M-VDFEAAFAKALKVVF------------------------P----NV-----Q-IG-GC
YYHFQKAIWKKGR------E--L--------------KLNKNR-----------------
------------------------DKR-------------------------------KI
LALTATLPLLP-----VEHIDEGWA--------YIE------SQ------------IL--
-----EEF-------------------GMHAFVKYVK-----------------------
------------KFWLKNENFRKQ-----------------------------------W
CVFG--------RKHR---TNNFAEAWHFKINEKT---------
>MULE-1_OrGr
----KHYLADGTFKCVVK-----------PFRQLYVIYG---DLGSTSE-KI-HVVPLIY
ILLMDKKESTYETAFALIK--SQI----------P-------EWHP-------IS----F
R-TDYEKAAMNAIRNIF------------------------P----DV-----I-CK-GC
YFHFSQALWKRAK------A--L--------------KLNKKR-----------------
------------------------MFK-------------------------------KH
IALCTALALLP-----PELKCDGWL--------YIM------AD------------CP--
-----KTL-------------------NIEKFNDYFV-----------------------
------------SAWLDNEYYRGK-----------------------------------W
DFWG--------DIYR---TNNPVKGSNAKLNRTY---------
>MULE-1_DyAn
----DEYFLDATFKSAPR-----------PFYQLLIIYG---DVGSTTT-SS-DVIPIFF
AFMTNKSECSYQNVFDIIR--TVF----------P-------YWNP-------IK----V
H-ADFEYAASNALQNIC------------------------P----NV-----K-IK-RC
YYHFSNNLWRKSK------K--M--------------NIKTKT-----------------
------------------------L-N-------------------------------RI
VGLCTALPLLP-----QNFIKDGWK--------YIQD----EAE------------IM--
-----ADD-------------------KIKKFITYFG-----------------------
------------KNFLARS---LE-----------------------------------W
CVYN--------ERHR---TNNVCESFNSKLNRFV---------
>MULE-1_ArSi
----PEWYMDGTFDSAPS-----------PFGQLFTVHVF----------FGDKQLPAVF
VLMESKSAQLYNDVFSELI-LQAAMK------------G-V-TLRP-------TT----V
V-SDFETGLLTSVKQVF------------------------P----AA-----K-HR-GC
YFHFCQAVIRNLG------RH----------------SVRELY---------------MT
DA----------------------DFN-------------------------------LY
VRKLLALAFLP-----PAIVRINSG--------PII------SHIV--------RTWP--
---------------------------SARPFVTYFS-----------------------
------------RQWFDQ------------------------------------CPPHFW
SVYG--------IQRR---TNNDLESWHMRFNRRV---------
>MULE-1_SiAl
LEGPQSLFIDTS-ASCDQ-----------TNSSITTVLAA----------SKAGSIPIGI
AIHDSQNVESYTNVFQQLK--LLWEP-------Y-----------T-------NLSICNF
M-TDDGSSLKIALKAVW------------------------P----EV-----R-QL-LC
HFHILQALWNWLFKS----QH----------------QIPLLE-----------------
------------------------RKK-------------------------------IM
NKFKEIMYADT-----ASKAKLKYE--------HL--------L----------------
-----TYSR------------------KYKLFQSHLK-----------------------
------------DLY-------------------------SR--------------RNEW
AMSFRL--NVLNRNNN---TNNFAEATFRIFKDLI---L-----
>MULE-1_OrRu
SFSKDIVFVDSS-GSCDQ-----------MNTCVTFMYAA----------SKIGAIPLAC
ILHTAQTESNYTLAFSALK--EFLGTNGFGGLGY-----------P-------LL----F
M-SDDSASERNALSSVF------------------------P----SS-----R-LL-LC
LFHLAQALWRWLWAS----EN----------------HISNED-----------------
------------------------RKP-------------------------------IM
KMFQSIIYASC-----IEEAESQYD--------IM------ITE----------------
-----DRCN------------------KYPHLLSHLA-----------------------
------------SIW-------------------------ER--------------RTEW
CLCLRK--DVLTRGNN---TNNYVEASIRIFKDIV---L-----
>MULE-8_KuMa
NFAKEIVFVDSS-GSCDQ-----------TNTCVTFMFCA----------SKIGAIPLAC
ILHTSQSEANYTLAFNLLK--ETLGNEGFGHACY-----------P-------SI----F
M-TDDSSAERNALASVF------------------------S----VSHQLKPK-LL-LC
IFHVSQAFWRWLWDS----QN----------------QIPKEI-----------------
------------------------RKE-------------------------------VM
ISFRSIMFATT-----LEEAEELFN--------DF------KNN----------------
-----EKFM------------------QYPRLEKHID-----------------------
------------ALW-------------------------QR--------------REEW
CLCYRA--SLITRGNN---TNNYVEASIRIFKDVV---L-----
>MULE-3_GaLa
DFSNRMVFVDSS-GSCDQ-----------TGTSVTFILAA----------AKTGAIPLAC
LFHSDQSEANYTLVFNLLR--ESLGAEGFNGLGY-----------P-------KI----I
M-TDDSTAERNALRTVF------------------------P----ES-----I-VL-LC
SFHFCQAFWRWLWQA----DH----------------MIAKEH-----------------
------------------------RPL-------------------------------IM
RKFQKLLYAIT-----REELESEYN--------TF------MCD----------------
-----EIIL------------------LYENLIIHLK-----------------------
------------KLW-------------------------NR--------------KEEW
ALCFRS--ALSTMGQN---TNNYAEASIRIFKDLI---L-----
>MULE-5_KuMa
SFTKEAAFVDSS-GSCDQ-----------TNTCVTFLFTA----------SKVGAIPLAV
VLHTAQTEGSYVLAFAAVK--EIYMKEGFSEQDF-----------P-------RV----F
L-TDDSEAERNALRSVF------------------------P----SS-----V-LL-LC
VFHMCQAFWRWLWES----KH----------------NIAQSD-----------------
------------------------RKV-------------------------------IM
LRFQELMYAKA-----QEDCEELFS--------DL------NKY----------------
-----LEKK------------------QYDNLKLHLE-----------------------
------------QLW-------------------------ER--------------RKEW
CLHYRA--NLITRGNN---TNNYAEASIRIFKDIV---L-----
>MULE-1_ApFi
PFSNDIVFVDSS-GSCDQ-----------GGSVVTFLFGA----------SKIGGVPLGC
IIHYEQNEHVYESCFRKLK--ELIGNEGFYGKRY-----------P-------SV----F
M-TDDSAAERNALRKVF------------------------P----DS-----A-LL-LC
SFHVMQTVWRWLWNS----EH----------------QIAKED-----------------
------------------------RRT-------------------------------LM
LYFRDVLYAKE-----EIDCELFKE--------AL------CES----------------
-----EISR------------------KYLNFLEYFD-----------------------
------------KMW-------------------------QR--------------RQEW
CHYFRK--KLCTRGHN---TNNMVEVSIRLFKDLV---L-----
>MULE-2_GrEq
TFSSEIIFVDST-GSCDQ-----------SGSCLTFIFGA----------SKIGAIPLGC
VIHQSQNEECYTEAFKTLK--QTIGETGFNGK-F-----------P-------AV----I
M-TDDSAAERNALAKTF------------------------P----ES-----K-LL-LC
SFHICQAMWRWLWDS----NH----------------NIEKSD-----------------
------------------------RKP-------------------------------LM
LAFREIVFEKD-----VTNTDEMLN--------HF------LNN----------------
-----DLLL------------------KYPSLKKHIM-----------------------
------------GLW-------------------------ER--------------NTEW
CLCYRS--SYLTRGHN---TNNMVEVSIRIFKDNI---L-----
>MULE-1_NeDu
HSSGEIVFVDSS-GSCDQ-----------QGHCVTFVFGV----------TKVGGIPLGC
VIHQLQTAENYTHAFNMLK--EVIGPSGFGGKGE-----------P-------GV----V
M-TDDSAAERSALHAVF------------------------P----SA-----T-LL-LC
IFHVCQAMWRWLWDS----KH----------------AIALRH-----------------
------------------------RKA-------------------------------LM
MLFRGVMFATD-----KTSCEELML--------DLC-----ENN----------------
-----EVAE------------------LYPQFVNHFQ-----------------------
------------DLW-------------------------AR--------------NDEW
CLSHRA--TIITRGHN---TNNLVESSIRIFKDVV---L-----
>MULE-1_PsSe
DFSKDIVFIDSS-GSCDQ-----------TNTVVTFVFAV----------SKIGGIPLGV
VLHTEQTEQNYTQAFTTLK--TLIGPNGFCGQAA-----------P-------NI----I
M-TDDSCAERNALRLCF------------------------P----SS-----T-LL-LC
IFHLMQAIWRWLWDS----NH----------------KIHKDD-----------------
------------------------RRM-------------------------------LM
LLFQHIVYSES-----EAAAMQSME--------KL------ENA----------------
-----EVCK------------------KYKNYLKHIR-----------------------
------------KLW-------------------------DR--------------RPEW
CRAHRS--QLITRGHN---TNNIVESSIRIFKDIV---L-----
>MULE-1_AcKo
SFSKDIVFVDSS-SSCDQ-----------SSSCVTFFFGS----------SKVGGIPLAV
IIHKYLTKESYVQAFLLLK--KCLGNIAFYGQKY-----------P-------SV----F
M-TDDSCAERQALQQVF------------------------P----KS-----T-LL-LC
AFHVCQALWRWLWDT----KH----------------KINQFE-----------------
------------------------RQS-------------------------------LM
TKFRDVLFDFY-----EENALIGIE--------ELC-----VHS----------------
-----N-----------------------KLFADHMI-----------------------
------------KLK-------------------------NR--------------IREW
AICYRK--DLNIHGQN---TNNIVESSIRIFKDIV---L-----
>MULE-1_CaSa
TAYENMIFVDTT-SSCDQ-----------TSSAITLVFTH----------HKIGGLPLAC
AIHTEQNESNYTMVFAAIK--EAVEKNEAGKKLE-----------P-------DI----V
M-TDDSTAERNALRTIF------------------------P----NA-----R-LL-LC
AFHVCQAFWRWLCVA----DH----------------KVDIMK-----------------
------------------------RQS-------------------------------IM
TRFRNILFITD-----PEEAVKLYE--------EL------TSD----------------
-----EYVK------------------TMPALLNHLS-----------------------
------------NLW-------------------------KR--------------RPEW
CVSDRL--DLLTRGNN---TNNITEASIRILKDVI---L-----
>MULE-1_ArBr
------------------------------------------------------------
------------------------------------------------------------
M-TDDSAAERKALQHVF------------------------P----SS-----K-LL-LC
SFHVSQALWRWLWDS----KN----------------KIDNDD-----------------
------------------------RKY-------------------------------LM
NKFRAIIFEKK-----ETKFIAAYN--------EI------QND----------------
-----DIVK------------------KYPSFISHIE-----------------------
------------KFW-------------------------QR--------------KEEW
ALFHRS--NLITRGHN---TNNYVEASIRIFKDII---L-----
>MULE-1_DoPl
KSAGEIIFVDST-SSCDP-----------ENHSITFMLCP----------CAAGAVPIAV
LITKGQTEESYRKGFQLV---NEALEKAFCGRGF-----------P-------NI----F
M-TDDSEAEIKALQKIW------------------------P----FS-----K-NL-LC
IFHVAQSVWRWLWEA----KH----------------EIPKEH-----------------
------------------------RGI-------------------------------LM
QFFQRILYART-----IAEADEAYK--------NACGYVG--------------------
-----AYLP------------------TYANWNKYLQ-----------------------
------------SYW-------------------------ER--------------RKVW
CLAYR---NQEVKGHH---TNNFSEVCVRIFKDEV---L-----
>MULE-1_HyGr
RSAGDIVFVDTT-SSCDA-----------ENHAITFMLTP----------CAAGAVPVGI
LITRGQTEESYTQAFQLLA--NTAGHSAFHSKGA-----------P-------LI----F
I-TDNSKAEIGALKKVW------------------------P----SS-----T-NF-LC
IFHVGQAVWRWLWDA----SN----------------NIPKDS-----------------
------------------------RRV-------------------------------LM
LLFQRIMYADN-----PERAQQAFL--------NALGYIG--------------------
-----TGLP------------------TYPLWSGYLC-----------------------
------------QQW-------------------------ET--------------KEKW
VVGYR---DENIRGHH---TNNFSEACVRIFKDHV---L-----
>MULE-1_PiSt
RFSDEMCFVDST-SACDS-----------EQHSVTFVMAP----------CAAGAVPLGI
IITRGQTYAAYSKGFQLL---QNIVSNSFN---------------P-------KI----F
L-TDNSEAEILAIKSVF------------------------P----HS-----T-TL-LC
IFHVLQAVWRWLWNS----KH----------------AIDKEH-----------------
------------------------RQE-------------------------------LM
KRFRAILYSRT-----PADAEQALF--------NCISNC---------------------
---------------------------KYENWIKYVQ-----------------------
------------SQW-------------------------NI--------------REKW
CLAWR---NEDSRGHY---TNNFCEISIRLFKDNV---L-----
>MULE-2_MeCr
PFAKDIAFVDST-ASCDA-----------NGHSVTIMLTA----------CGIGAVPLAL
MITKGQSTEDYIAAFTLL---KESVPFSFSSQGY-----------P-------KQ----F
M-TDDSEAERQALKHVW------------------------P----SS-----K-SL-LC
RFHVCQSVWRWLFEK----KH----------------DILKDD-----------------
------------------------RKA-------------------------------LY
KAFQNCLVSSD-----IEEAEKSFK--------IMAGICSNDEK----------------
-----TVFN------------------KYPQWISYVT-----------------------
------------NYW-------------------------KR--------------KEIW
CLAFR---DASMHGHH---TNNFSEVNVRIFKDIV---L-----
>MULE-1_DeLi
DSASEIVFMDAT-ATVDH-----------AGSKIFILSTH----------SQCGGLPLGI
IITSSETAENIALGFQMLK--TMLGNIIFH--HKIG--------GP-------QV----F
M-TDDCEAEHIAIKSVW------------------------T----NS-----T-CL-LC
IFHVLQAVYRWLVSS----KN----------------GIPNAR-----------------
------------------------VKE-------------------------------FF
EQFRLIMYAMT-----TAECEENYN--------TA------VHT----------------
-------AQ------------------QYPNYVRYLQ-----------------------
------------TYW-------------------------GK--------------REMW
ALSYRS--FLLVRGNH---TNNISEAAMRLLKDKI---L-----
>7_Ghost_A0A2B4RWQ0
------VFVDAT-SNTEE-----------HNLKVFLMCTN----------NVSGALPLGI
LITSDEQERTLKQGFEMFR--SCLPEYAFNDRGREQ--------GP-------QA----I
L-TDNCKEERNALKSVW------------------------P----TS-----V-LL-LC
IFHMLQQLWRWLHES----KN----------------SISQAD-----------------
------------------------RPY-------------------------------FL
TLFKRSLYAET-----KQDFENCFS--------EL------LND----------------
-----GRCK------------------KYPDLVSYLQ-----------------------
------------NLY-------------------------ND--------------KESF
ALCFRT--ELLVRGNH---TNNFAEAQFLVLK------------
>7_Ghost_MuDR-1_Nv
------VFVDAT-SNTEE-----------HNLKVFVMCTH----------NVSGALPLGI
LIASDERESTLKQGFKMLC--SCL--YAFK---------------P-------KV----I
L-TDNCKEERNALKSIW------------------------P----LS-----T-LL-LC
TFHMLQQLWRW-HES----KN----------------NV---N-----------------
------------------------RPF-------------------------------IL
NLFKKSLYAET-----EQEFENSFS--------EL------LND----------------
------HC---------------------------ME-----------------------
------------NYL-------------------------ND--------------KESF
ALCFRK--ELPVR--H---TNNFAEAQFLVLK------------
>MULE-1_MaSe
PYSSELVFLDSS-GNFDC-----------QQHRVFVVLTH----------SYAGGLPLGI
IITTSESEAVISEGLKCLI--SLIGDDGFSGRGYL---------GP-------QV----I
I-TDDCKAEQNAIQNIF------------------------P----ET-----V-SL-LC
TFHILQAAWRNIWKA----EN----------------KVKSSD-----------------
------------------------RFE-------------------------------VF
SHVKKILYAEN-----EIDLEEKYK--------FA------VSS----------------
-----NLLM------------------TYPNILKYLE-----------------------
------------ELW-------------------------QK--------------RHLW
ALCFRK--DLKIRGNN---TNNYVESAMRILKDKI---F-----
>MULE-1_PhCo
PSAKELLLVDSS-GNCDS-----------QNHKIYFFIIQ----------TPAGGLPIGA
IISTSLKAEVFDAALKKLI------------EILPVSI------SP-------CA----I
L-TDDDLTEINVLRKYW------------------------P----NS-----N-FL-LC
TFHVLKAAWKWIQTG----SH----------------GILKED-----------------
------------------------QQT-------------------------------TY
KLFRNILTATD-----NKEFSEASK--------LLQ------------------------
-----QNCK-------------------YPSFLKYVE-----------------------
------------NML-------------------------KK--------------KEMW
CMLYRK--QLLLRGTN---TNNYTEITFRLLKDIA---L-----
>MULE-7_KuMa
IQASEILFVDAT-SNCDV-----------QNHKLYFFATQ----------SPAGGIPLGC
IITNSQKASIFDCALKDLV------------EIMPFKI------SP-------AV----I
M-TDDDLSERNVLQKYW------------------------P----KS-----S-LL-LC
SFHVLKAVWKWLQLA----KN----------------EIKKED-----------------
------------------------RQS-------------------------------LY
KLFRNILMSKT-----KERMEKNLA--------LFY------------------------
------QYY------------------QYPQYKKYIE-----------------------
------------SKI-------------------------EQ--------------IEVW
CLYYRQ--SLMIRGAD---TNNYVEVMFRLFKDIS---L-----
>MULE-4_KuMa
KQSSEILFVDAT-SNCDV-----------YNHKLYFFATQ----------SPAGGIPLGC
TITSSQKSEVFDVAVQNLV------------EIFPTKI------FP-------SA----I
V-TDDDMAERNVLKKYW------------------------P----NS-----V-LL-LC
TFHVLKAVWKWLCLI----KN----------------KIDKAE-----------------
------------------------RQK-------------------------------LY
HLFRNILLSKT-----KTKLEESLK--------EFQG------S----------------
-----AMCA------------------KYPQFKNYVQ-----------------------
------------NMI-------------------------NN-------------SIESW
CLVFRQ--HLMIRGSE---TNNYIEIMFRLFKDIS---L-----
>MULE-3_KuMa
PQASEVIFVDAT-GNCDT-----------QDHKVYFFLTQ----------SAAGGIPIGC
ILSSSQKADIFSAAVSALI------------EIFPVKI------QP-------TA----I
L-TDDDLSERNVLQKNW------------------------P----NS-----K-LL-LC
TFHCLKACWRWLTMT----KN----------------GVPKDK-----------------
------------------------TQT-------------------------------YY
KLFRDILYSKS-----DDQLAKATK--------EFD------------------------
-----THCV-------------------HNKYKNYVN-----------------------
------------NMM-------------------------SK--------------IESW
CLLYRK--NLILRGTD---TNNYSEVMFRLLKDIP---L-----
>MULE-6_KuMa
PQASEIMFVDAT-GNCDT-----------EDHKVYFFLTH----------SAAGGIPMGC
IISSSQKADIFDSAVGALL------------EILPIKI------KP-------TV----I
L-TDDDLTERNVLQKYW------------------------P----DS-----K-LL-LC
IFHVLKACWRWLTMN----KN----------------GIPKDK-----------------
------------------------TQS-------------------------------YY
KLFRNILYAKN-----EDQLECAKN--------EFD------------------------
-----AQCF-------------------HIKFKTYVN-----------------------
------------NMI-------------------------SR--------------IETW
CLMYRQ--KLILRGTD---TNNFSEVMFRLFKDIP---L-----
>MULE-2_AmSo
IQSKELILVDAS-GGVDK-----------LRHRIYFLVCP----------TTAGGLPAGV
IICDTEKESVFHEA--LICFKMMLGDVAFFGATYPE------------------V----F
L-TDNDLKERKPLAKLF------------------------P----KS-----K-LL-LC
QFHFLKSVWSWLCNK----KH----------------TIKDTE-----------------
------------------------RQQ-------------------------------LY
FFVKNILYAQD-----EDKFFKSKD--------LL------MSS----------------
-----DVWQ------------------KYPNFQRYFD-----------------------
------------ILW-------------------------SQ--------------KSDW
ASYFRK--NLPVRGNN---TTNYVEVVFRILKDTI---L-----
>MULE-1_ArBr
SNVQEMIMLDAS-GHMDR-----------LNHRVYFFISP----------GVAGGIPIGC
IITNAEETNIFREGVKLLC------------ECFPEKCC-LLQNGP-------LI----V
M-TDDDLKEREVLSEIW------------------------P----NS-----T-YL-LC
QFHVLKAVWRWLMNS----EN----------------KILKEH-----------------
------------------------RQE-------------------------------LY
FSFKSLMYAET-----E---MQLKE--------LLQNM---LEN----------------
-----STVR------------------KYDKFIIYLS-----------------------
------------KLF-------------------------SK--------------KHLW
CTCHRK--MLLTRGNN---TTNYVESLFKVLKETI---L-----
>MULE-2_PlIg
KFGNDKVCVDGTHGTNS------------YDFQLYTLMTVD-EFG--------SGCPVAF
CFSNRADEMIFKLFFGKIK--SRV--------------G-I--IST-------TV----F
M-SDDAPAFYNAWSYVM-----------------------AK----------VP-HQLLC
TWHVDRNWRKNL-------S-----------------KI--------------------N
GG---------------------IE---------------------------------KK
VVVYKSLRVLL-----QCVSIDEFN--------DIL------NQVV-------EDLY---
-DDV-----------------------DTQSFAEYFH-----------------------
------------NNY--------------------------------------ANRPTSW
AYCYRL--GLGI---N---TNMYLESMHKVLKYVY---L-----
>MULE-1_PlIg
KFGNDKVCVDGTHGTNS------------YDFQLYTLMTVD-EFG--------SGCPVAF
CFSNRADEMIFKLFFGKIK--SIV--------------G-I--ISI-------TV----F
M-SDDAPAFYNAWSYVM-----------------------AK----------VP-HQLLC
TWHVDRNWRKNL-------S-----------------KI--------------------N
GG---------------------IE---------------------------------KK
VVVYKSLRVLL-----QCVSIDEFN--------DIL------NQVV-------EDLY---
-DDV-----------------------DTQSFAEYFH-----------------------
------------NNY--------------------------------------ANRPTSW
AYCYRL--GLGI---N---TNMYLESMHKVLKYMY---L-----
>MULE-1_RhFu
QFGDSKICIDGTHGTNA------------YDFQLYTLMTID-EFG--------SGCPVAF
CFSNRSDEIIFNVFFENVK--LKV--------------G-I--IEA-------NV----F
M-SDDAPAFYNAWSHVM-----------------------SP----------VP-NRLLC
IWHVDRNWRNNL-------S-----------------KI--------------------S
GG---------------------TE---------------------------------KK
ALVYKALRVVL-----QCTSIENFK--------DSL------NQFL-------VDLD---
-ADQ-----------------------DTWSFAQYFK-----------------------
------------DYY--------------------------------------ANRPECW
AYSYRL--GLGI---N---TNMYLESLHKVLKHVY---L-----
>MULE-1_AmSo
QFGHDKICIDGTHGTNS------------YDFQLYTLMTVD-EFG--------SGSPVAF
CFSNRADEAIFDLFFDQLK--VKV--------------G-I--IQS-------NV----F
M-SDDAPAFYNSWSRVM-----------------------LP----------VP-NRLLC
TWHVDRNWRHNL-------S-----------------KI--------------------S
GG---------------------TE---------------------------------KK
ALVYKALRVLL-----QCTSVENFN--------ECL------SQVL-------TDLY---
-ADE-----------------------DTSSFAEYFK-----------------------
------------TCY--------------------------------------ANRPECW
AYCYRL--GLGI---N---TNMYLESLHKVLKHVY---L-----
>MULE-1_CaFl
KFGNDKICIDGTHGTNS------------YDFQLYTLMIVD-EFG--------SGCPVAF
CFSNRSDEIIFNLFFRQIK--SKI--------------G-I--IHA-------NV----F
M-SDDAPAFYNAWSSIM-----------------------GS----------VP-NRLLC
AWHVDRNWRINL-------S-----------------KV--------------------K
GG---------------------NE---------------------------------KK
ALVYKTLRVLL-----QFTSVQDFN--------NGL------HQVL-------IDLN---
-EDS-----------------------DTTSFAQYFK-----------------------
------------SNY--------------------------------------AHRPQCW
AYCYRL--GLGI---N---TNMYLESLHKVLKHVY---L-----
>MULE-1_LoDo
KFGKNKICIDGTHGTNP------------YDIQLYTIMTVD-EYG--------TGCPVAY
CFSNRCDEYIFSLFFSKIK--QKV--------------G-I--INS-------SI----F
M-SDDAPAFYNAWAFVM-----------------------GE----------VD-HKLLC
SWHVDKNWRSNL-------N-----------------KI--------------------N
GD---------------------VE---------------------------------KK
ALVYKTLKVLQ-----QMTDINEFQ--------TCL------IRVL-------LQLN---
-NDD-----------------------DTKSFGDYFK-----------------------
------------NYY--------------------------------------ANRPESW
AYCYRR--GLGL---N---TNMYLESYHKILKHIY---L-----
>MULE-1_ScSe
KYGEDKICVDGTHGMTA------------YDFQLFTIVVVD-RYG--------AGMPVAF
CFSNRGDMCLLSFYFKCVR--ERV--------------G-T--VKT-------NV----F
M-SDDAPAFYNAWSAVM-----------------------GP----------VP-NQLLC
SWHIQRNWSQNL-------R-----------------RI--------------------S
GG---------------------SE---------------------------------KK
SAVFSSLKRLQ-----TELDIDVFS--------CSL------EKVV-------EDLL---
-NDP-----------------------DTAEFGRYFL-----------------------
------------KMY--------------------------------------CQRVEKW
AYCFRH--RLGI---N---TNNYLESLHKVIKYSY---L-----
>MULE-1_AgMa
NYGQEKICIDGTHGLNN------------YNFQLYTIVVVD-SYG--------SGIPVAF
CFSNKGDTQLFNLFFGCIK--DRI--------------G-V--IST-------KI----F
M-SDDAPCFYNAWLGVM-----------------------GS----------AT-NQLLC
SWHIQRSWFQNL-------C-----------------KI--------------------C
GS---------------------NAK-------------------------------YKR
SLVFKTLKVLQ-----SEVDQDKFY--------CGI------NKFL-------TDLQ---
-NDP-----------------------DTSSFGEYFI-----------------------
------------KMY--------------------------------------ISRIEKW
AYCHRQ--YLGI---N---TNMYLEALHKKIKYTY---L-----
>MULE-1_LeNi
QFGKKKICVDSTHGTNQ------------YDFELTTLLTVD-EYG--------SGCPGAF
CLSNRKDTLSWNLFFKTVR--DRV--------------G-N--IET-------DV----F
M-SDDDPSFYNAWEIVM-----------------------GP----------SK-QRLLC
TWHVDKNWRKSI-------RE----------------KI--------------------T
GS---------------------NE---------------------------------MK
ALIYKAVRVLL-----QETNPNQFA--------ISQ------EQLI-------QELT---
-DDE-----------------------STKEFGEYFR-----------------------
------------KHY--------------------------------------STRSEMW
AYCFRI--GSGI---N---TNMYLEALHKVFKHFY---L-----
>MULE-2_KuMa
LFGKDKICIDGTHGLNQ------------YGFQLYTIVVVD-EYG--------NGIPAAF
CFSNRSDISLFKCFFQCIH--DKI--------------G-L--IST-------NV----F
M-SDDYPAFYIAWQSIM-----------------------GE----------VP-HRLLC
TWHINKNWLQNS-------V-----------------KI--------------------S
NK---------------------D----------------------------------KR
SLVFKSLKVLQ-----KELDEENFL--------KEL------NTFN-------YQLM---
-TDP-----------------------DTYQFHQYFS-----------------------
------------RNY--------------------------------------LNRTQQW
AYCYRR--YVGI---N---TNMYLESLHKSIKHFY---L-----
>MULE-1_AuSo
KFGYEKICVDSTHGTTE------------YDLLLTTLVVVD-EYG--------NGFPCCF
CFTKKKDTKTWITFFTKVK--ERT--------------G-N--INT-------KV----F
M-SDDDPAFYNAWCNVM-----------------------GN----------AE-HKLLC
SWHVDHSWRKQI-------QT----------------KI--------------------K
GS---------------------FE---------------------------------KK
TYVYKTLKILQ-----HETNVEDFE--------NML------VGIS-------DELR---
-DDN-----------------------DTKEFYHYFQ-----------------------
------------CNY--------------------------------------LNRVEQW
AYCHRN--LCGI---N---TNMYLESIHKTIKYFY---L-----
>MULE-1_DiUn
LFGSDKICVDSTHGTTS------------YDFLLTTLMVVD-EFG--------EGVPTAF
LLSNRADTNVLTHFFNSIK--EQT--------------G-D--IKC-------KV----F
M-SDDAPEFFNAWTNIM-----------------------SK----------PD-NLLLC
AWHIDRNWRKNL-------N-----------------KI--------------------K
GD---------------------QV---------------------------------MK
AKVYKYLRLLL-----QSTDPADFQ--------ELL------NFVL-------SELF---
-ACE-----------------------DTEAFGQYFQ-----------------------
------------TYY--------------------------------------AGRCHLW
AYCYRK--GLGI---N---TNMYLEALHRTLKHVY---F-----
>MULE-1_ThTr
KFSNGKLCIDSTHGTNQ------------YNFNLTTIVVID-EFG--------EGYPAAF
CISTKIDEVHMKVFFSKIK--EVM--------------G-C--LTP-------NV----F
M-SDDAPAFWNAWINIM-----------------------WP----------IPQHRLLC
KWHIDNNWRKNL-------K-----------------KI--------------------S
GS---------------------QN---------------------------------VK
AYVYKTLRVLL-----EEPNETQFE--------ELL------TSFL-------CKLE---
-EEP-----------------------ALHNFKTYFE-----------------------
------------RTY--------------------------------------VHRKKLW
AACYRH--QVML---N---TNMVLEAFHKTLKHVY---L-----
>MULE-1_MeCr
KYAIDKVCIDSTHGTTE------------HDFQLTTMLTID-EFG--------AGCPVAF
CISNRIDSVAISQFFKSIK--RKM--------------G-L--IPA-------KI----L
M-SDDAPTYINSWTKIM-----------------------CK----------PQ-HHLIC
NWHIDRSWRNNL-------N-----------------KI--------------------P
DP---------------------M----------------------------------KQ
SEVYKACRTLM-----EILDVEQFH--------ESL------ESFL-------AMCK---
-DDI-----------------------DTHNFGVYFE-----------------------
------------KHY--------------------------------------AHRPEQW
AFCYRS--DLAL---N---TNMFLEAMHKKLKYCY---M-----
>8_Spectre_J9KBF4
------IYIDSTHGTTS------------HDFQLTTLLTVD-EYG--------ASCPVAF
CINR--ETSAFDEHNRNVV--EGV--------------Q-I--NSVH---PNESV----S
I-STRFTALLNAAVGVA-----------------------NT----------AT------
----DEAKLKGI-------K-----------------KLGDLVQILQQGQTNP----INS
AS---------------------QE---------------------------------ET
RLDFCGIGVLG-----PSTEITVND--------SNA------NK----------------
-NDS-----------------------NEKEYLKFV------------------------
-----------------------------------------------------------W
S---RS--SIKC---L---MSTYVEFE-----------------
>MULE-2_OpMo
TFGPNIIAVDSTHGLNN------------YDFDLTTLMVVD-EYG--------SGFPAAC
MFTNRKDTRVNEIFFSCIK--NRL--------------G-F-SIQA-------KS----F
M-SDITGVFYNAWEKIM-----------------------GG----------PC-HQLYC
SWHVDRAWQSNL-------S-----------------KI--------------------S
N----------------------ME---------------------------------KR
KWVYKTIKYLQ-----VSLDE------------TRF------LYLL-------NNTIHLF
KNDD-----------------------DTKSFGCYFE-----------------------
------------KYY--------------------------------------SDNCKLW
AYCFRK--SCNI---N---TNMHLESMHKTLKYFY---L-----
>MULE-1_AmSa
KFGNNVVAVDSTHGLNA------------YDFEMTTLLVLD-EFG--------EGMPVAC
MFTNRKDSYINAIFFTEIR--NSV--------------G-L--IQA-------EI----F
M-SDITNVFHNPWANIM-----------------------GQ----------VK-HQLYC
SWHVDRAWQSNL-------S-----------------KI--------------------T
D----------------------QE---------------------------------KR
KWVYKTLKYLQ-----TTMSEETFIQG-----WTEF------LNLL--------------
-DDQ-----------------------STINFKQYLI-----------------------
------------AFY--------------------------------------DSCITKW
AYCYRR--GCNI---N---TNMHLESMHKTLKYYY---L-----
>MULE-1_ChHa
KFGNNVISIDGTHGLNN------------YNFELTTVMVID-EFG--------QGFPIAF
MFSNRKDTHIYEVFFESIR--QKV--------------G-K--VNA-------RT----F
M-SDITETFYNAWVRIM-----------------------GP----------VT-YRLFC
SWHVDRAWQTNL-------S-----------------KI--------------------N
N----------------------KE---------------------------------KR
AEVYKLLKVLQ-----EELCEVEFK--------TKI------VSAV-------NLML---
-EDN-----------------------DTNKFGHYFE-----------------------
------------KNY--------------------------------------MNICEQW
AYCFRK--STGI---N---TNMRLESMHKTIKYFY---L-----
>MULE-3_OpMo
KFGHDIVAIDGTHGLNN------------YDFELTTLIVVD-EFG--------EGFPTVF
MFSNRKDTYIYKIMFEKIK--DKV--------------G-I--LET-------RT----F
M-SDMAETFYNAWSSSM-----------------------TS----------AT-NHLFC
AWHLDRAWQTNL-------S-----------------KI--------------------N
D----------------------KE---------------------------------KR
AEVYRFLKVLQ-----EEPNEEIFQ--------HKL------SFLI-------SELI---
-RDN-----------------------DTRSFGEYFS-----------------------
------------KNY--------------------------------------SLNFKQW
AFCHRR--NAGI---N---TNMRIESMHKIIKYFY---L-----
>MULE-1_OpMo
TFGQNIIAIDSTHGLNQ------------YDFELTTIMVVD-DFG--------EGFAVAY
MFTNRKDTFVHTIMFESIK--TMI--------------G-I--LKT-------KT----F
M-SDMSEVFYNAWARVM-----------------------GK----------TE-HQLYC
SWHVDRAWQTNL-------S-----------------KI--------------------N
N----------------------KE---------------------------------KR
NWVYKTIKVLQ-----QNVNKELFK--------KQL------CTAV-------DNLL---
-QDS-----------------------ETNKFGVYFE-----------------------
------------ENY--------------------------------------SKNYEKW
AYCFRE--NCGI---N---TNMILESMHKSIKYFY---L-----
>MULE-1_KuMa
KFGSKIICVDGTHGLNA------------YDFELTTVLVLD-EFG--------EGFPVAF
LFANRKDTYVYEIFFSYIK--KATL---------HVSES-C--FSC-------DV----F
M-TDVTNVYFNAWTRIM-----------------------GL----------VK-KQLYC
SWHVDRAWQQNL-------S-----------------KV--------------------V
D----------------------PE---------------------------------KR
KWVYKTLKYLQ-----TCLDENCFE--------EEF------ASFL-------LILS---
-NDD-----------------------NTKNMYDYLM-----------------------
------------NHY--------------------------------------CSNRSLW
AYCYRK--ASGI---N---TNMRLESMHKIIKYDY---L-----
>MULE-2_GaLa
KFGKNIICIDGTHGMNA------------YDFELTTVLVLD-EFG--------EGFPIAF
LFSNRKDTYIYNVFFSYIK--KAVK---------NEDEN-D--YSC-------CV----F
M-SDVTNVYFNAWMAIM-----------------------GP----------PK-KQLYC
SWHIDRAWQQNL-------S-----------------KV--------------------A
D----------------------GE---------------------------------KR
NWVYKTLKYLQ-----TCLEIDVFE--------KEF------RSFL-------SILQ---
-NEE-----------------------VTASMYSYLK-----------------------
------------NNY--------------------------------------FDNRTQW
AYCYRR--GCGI---N---TNMHLESMHRVIKYVY---L-----
>MULE-1_CeOb
KFGSTLVCIDGTHGMNA------------YDFELTTLLVVD-EFG--------EGFPVAF
MFTNRRDTFIYECFFNSMK--DAVF---------PDNIN-I--PVC-------DI----F
M-SDMATVYYNSWVAIM-----------------------GR----------PN-KQLYC
SWHVDRAWQQNL-------N-----------------RV--------------------S
V----------------------PE---------------------------------KK
SWVYKTLKYLQ-----SCLQEDIFE--------KEL------DAFL-------ELLN---
-NDL-----------------------ETKNMGDYLK-----------------------
------------SNY--------------------------------------YYNRRQW
AYCYRK--SAGI---N---TNMHLESFHKVIKYIY---L-----
>MULE-1_AgLi
EFGNNIVCIDSTHGLNN------------YDFEMTTLMIVD-NFG--------EGFPVAY
MFTNRKDTEIHALFFEKIK--SKV--------------G-I--IKC-------TT----F
M-SDITHVFYNAWLATM-----------------------GS----------AT-YQIYC
AWHIDRAWRVNL-------S-----------------KI--------------------S
N----------------------KE---------------------------------KR
NWVYKMLKVLQ-----YSSDSNIFL--------DHL------QTAI-------FKLL---
-EDN-----------------------DTXNFGVYFQ-----------------------
------------NNY--------------------------------------AGIYEQW
ATCFRK--TCGI---N---TNMRVESMHKIIKYFY---L-----
>MULE-1_TrPi
QFGSNIITIDSTHGLNG------------YDFLLTTLMVID-EFN--------QGFPVAF
MFSNRQDTLICNIFFQKIK--SVV--------------G-T--IYA-------KT----F
M-SDLAESFYNAWCSIM-----------------------GE----------TL-HQLYC
AWHIDRAWQSNL-------S-----------------KI--------------------S
N----------------------LE---------------------------------KR
HNVYKVLKVLQ-----QETDASLFH--------NAL------NNAL-------ENLL---
-CDK-----------------------DTEIFGKYFS-----------------------
------------TNY--------------------------------------SCNYRKW
AYCFRA--ECGI---N---TNMHLESMHKVIKYFY---L-----
>MULE-2_TrPi
QFGSNIITIDSTHGLNG------------YDFLLTTLMVID-EFN--------QGFPVAF
MFSNRQDTLICNIFFQKIK--SVV--------------G-T--IYA-------KT----F
M-SDLAESFYNAWCSIM-----------------------GE----------TL-HQLYC
AWHIDRAWQSNL-------S-----------------KI--------------------S
N----------------------LE---------------------------------KR
HNVYKVLKVLQ-----QETDASLFH--------NAL------NNAL-------ENLL---
-CDK-----------------------DTEIFGKYFS-----------------------
------------TNY--------------------------------------SCNYRKW
AYCFRA--ECGI---N---TNMHLESMHKVIKYFY---L-----
>MULE-1_GaLa
KFGSNIIAIDGTHGLNG------------YDFELTTIMVID-EFK--------QGFPVSF
MFSNRKDTLIYQVLFENIK--SAI--------------G-T--VFP-------QT----F
M-SDLAENFYNAWTAVM-----------------------GP----------AP-HHIFC
SWHVDRAWQSNL-------N-----------------KI--------------------H
N----------------------ME---------------------------------KR
SDVYKVLKTLQ-----QHTEEFDFQ--------KSL------DNAL-------NLML---
-NDQ-----------------------DLKSFGNYFK-----------------------
------------TYY--------------------------------------SENYDKW
AYCFRK--NCGI---N---TNTHLESMHKVIKYFY---L-----
>MULE-1_GrEq
KFGNKVIMIDGTHGLNA------------YDFELTSILVKD-EFG--------NGFPVAF
MFSNRKDTLIYSIFFTKIK--EEI--------------G-S--INT-------CV----F
M-SDITNTFYNAWYNVM-----------------------GP----------VK-YRLLC
SWHVDRAWQSNL-------M-----------------KI--------------------S
N----------------------RE---------------------------------KR
SETYKMLKYLQ-----YLLNKDEFK--------KQL------SNFL-------LKLS---
-GNP-----------------------DTSIFAKYFE-----------------------
------------DHY--------------------------------------SQITTQW
AYCYRT--GCNI---N---TNMHLESFHRTLKYCY---L-----
>MULE-1_ApLu
KYGPNIVCFDGTHGLNS------------YDFELTTIFVVT-DIR--------QGFPCAY
MVSNRSDSTIMTLFARVLK--SCM--------------H-A-PIEA-------RV----L
M-SDMSEVYANGWSNVM-----------------------PP----------PK-RILWC
AWHVDHAWRKNL-------N-----------------KI--------------------S
D----------------------IS---------------------------------KR
SEIYKVIKTLM-----VETDEVAFL--------QMF------TNAV-------QAME---
-NDP-----------------------VTKNFGVYFR-----------------------
------------NTY--------------------------------------SHNVMSW
AYCYRK--ECGI---N---TNMLLENFHRVLKYLY---L-----
>MULE-1_AnSi
KYGGDAVCIDGTHGLNA------------YDFELITLIIID-DMR--------QGFPCSF
LFTNRTDKEVLKILFXKIK--DQL--------------G-N--LSP-------KI----F
M-SDMADSFFNAWIEVM-----------------------GE----------PN-QRLYC
SWHIDRAWRKNL-------G-----------------KI--------------------K
S----------------------RD---------------------------------KQ
AEVYKMIRSLM-----QERDVNTFS--------IIF------EPAV-------QKLI---
-DDP-----------------------DTHDFGKYFL-----------------------
------------ENY--------------------------------------VPTARQW
AYSYRM--HCGL---N---TNMHIENLHKCIKHIY---L-----
>MULE-1_CoCi
EYGNDCVCVDETHGLNS------------YGFQLTTVLVLD-ELR--------QGFPCAF
MFTNRGDSLIFEVLFDVVR--ESC--------------G-K--LSP-------KI----F
M-SDMAEAFYNAWVKVM-----------------------GE----------PG-HRLFC
TWHVDRAWRKNL-------A-----------------KI--------------------P
D----------------------KE---------------------------------KQ
ADTYKTLRTIM-----EETDAMAFD--------RML------HEAI-------RTFK---
-DDP-----------------------QTFDFGSYFQ-----------------------
------------AHY--------------------------------------MECAESW
AFCFRL--HAGL---N---TNMHLERMHGVLKHIY---L-----
>MULE-2_EcPa
QFGPNCICMDGTHDLNP------------YGFELTTLLVLD-NLC--------EGFPCAL
MFSNRVDVQVMEIFISVIQ--ESL--------------G-E--FIP------TRV----F
M-SDMAPTFYNAWVKVM-----------------------PP----------PE-LHLFC
TWHVDRAWRNNL-------S-----------------KV--------------------K
G----------------------QE---------------------------------NK
AETYKILRTLM-----EERDKFAFS--------KML------EEAI-------KQLK---
-RDP-----------------------DTEQFGLYFE-----------------------
------------REY--------------------------------------KPRVQNW
AYCYRL--HAGI---N---TNMHLERMHGVIKHMY---F-----
>MULE-1_EcPa
QFGPNCICMDGTHDLNP------------YGFELTTLLVLD-NLC--------EGFPCAL
MFSNRVDVQVMEIFISVIQ--ESL--------------G-E--FIP------TRV----F
M-SDMAPTFYNAWVKVM-----------------------PP----------PE-LHLFC
TWHVDRAWRNNL-------S-----------------KV--------------------K
G----------------------QE---------------------------------NK
AETYKILRTLM-----EERDKFAFS--------KML------EEAI-------KQLK---
-RDP-----------------------DTEQFGLYFE-----------------------
------------REY--------------------------------------KPRVQNW
AYCYRL--HAGI---N---TNMHLERMHGVIKHMY---F-----
>MULE-1_LaHe
KFSSDCICVDGTHGLNS------------YGFELFTVLIID-DMR--------QGFPCAF
LISNRSDQIMMSLFFSLIK--EKC--------------G-S--CSP-------KV----F
M-SDMADSFFNAWVQEM-----------------------GY----------PS-NRLYC
SWHVDRAWRKNF-------K-----------------KI--------------------N
D----------------------TD---------------------------------KQ
IQTYKIIRMLM-----QESDSTAFS--------IML------EEAL-------KLLR---
-MDP-----------------------DTVEFCKYFE-----------------------
------------MFY--------------------------------------ACKPSVW
AYCYRR--HCGL---N---TNMHIERMHRTIKYIY---L-----
>MULE-2_AdSu
KFGSDCICIDSTHGMGA------------YDFEVVTVMVID-DMR--------QGFPCAF
FITNRTDKYAVSEFLSAIR--EQV--------------G-V--INP-------NA----F
M-SDMAESFYNAWKEVM-----------------------GP----------VD-KRLFC
TWHVDRAWQKNL-------P-----------------KI--------------------K
D----------------------CD---------------------------------KR
KEVYKQLRVLL-----EETDVNTFL--------AMF------PTIT-------NQLC---
-SDP-----------------------ATKEYGEYFR-----------------------
------------EQY--------------------------------------GSNYQSW
AYCFRI--NVGI---N---TNMHLESMHKTIKHFI---L-----
>MULE-1_MaQu
KFGSDCICIDSTHGLGA------------YDFEVVTVMVID-NMR--------QGFPCAF
FITNRTDKSAVSEFLSAIR--EKV--------------G-M--INP-------NA----F
M-SDMAESFYNAWKEVM-----------------------GP----------VD-NRLYC
TWHVDRAWQKNL-------S-----------------KI--------------------K
D----------------------CD---------------------------------KR
QAVYKKLRVLL-----EETDPNAFL--------AML------GPVI-------DELR---
-SDQ-----------------------ATEEYGDYFK-----------------------
------------EHY--------------------------------------GSNYHSW
AYCFRV--NVGI---N---TNMHLESMHKTIKHFI---L-----
>MULE-2_StBi
KFGSDCICMDSTHGMNA------------YDFEVITVMVLD-DMR--------QGFPCAF
FISNKTDKDSIAAFLNTIR--NKV--------------G-I--LKP-------KA----F
M-SDMADSFYNAWVSVM-----------------------GP----------AD-KRLYC
TWHVDRAWQSNL-------K-----------------KI--------------------K
D----------------------IE---------------------------------TQ
KQTYKKLRVLL-----EETDENAFI--------TML------KVII-------NELC---
-SNE-----------------------ITKDYGEYFQ-----------------------
------------KKY--------------------------------------GGCFKSW
AYCYRT--NVGI---N---TNMHLESMHRTIKHIF---L-----
>MULE-1_StBi
KYGSDCVCLDSTHGTNA------------YKFEMTTLLVLD-DMR--------QGFPCSF
FFSSRSDHVAIEVFLEAVK--EKV--------------G-L--IKC-------KT----F
M-TDMAENFYNGWKNVM-----------------------GE----------SD-HRLFC
SWHVQRAWRKRI-------N-----------------QI--------------------K
N----------------------SD---------------------------------KR
KETSSKIYALL-----NELDEKAFY--------LML------PVIV-------KSLC---
-QDP-----------------------ETNEFGNYFQ-----------------------
------------TNY--------------------------------------VSNHKSW
AYCFRK--NTGI---N---TNMHLERLHGILKHLY---L-----
>MuDr-1x_AP
------ICID---GMNS------------YNFNLTTVLILD-DMR--------EGFPCAF
MISNRVDEGVLKILFSQIR--ALT--------------G-L--IKP-------KV----F
M-SDMAECFFNAWLVEM-----------------------KQ----------PK-FRIYC
TWHVDRAWSKNL-------T-----------------KV--------------------K
L----------------------KE---------------------------------KQ
AEVYKIIRTLL-----HEQDAKAFE--------NIF------ESAI-------NQMS---
-ADE-----------------------QTCEFANYFV-----------------------
------------SQY--------------------------------------GNYVQSW
AYCHRI--HAGV---N---TNMHIERMH----------------
>MULE-1_AtCi
KYGNDILCIDGTHGLNP------------YDFELFTIMVLD-DLR--------EGFPCSF
MFTNNSTASTMELYFRCIM--SSV--------------TQK--IEP-------KI----F
M-SDMAENFYNGWTAAND----------------------GK----------KT-KRLFC
TWHVDRAWRQNL-------K-----------------KI--------------------S
K----------------------RE---------------------------------VQ
INVYKKIKVLM-----TETDQMAFV--------SMS------EAIE-------SELK---
-LND-----------------------DTKHFGKYME-----------------------
------------KFF--------------------------------------KDPL-PW
AYCHRM--NTGI---N---TNMHLENMHRSIKYLY---L-----
>MULE-1_AdSu
LYGNDVVCLDSTHGTNA------------YGYQLTTLLVLN-SSR--------QGFPCAY
YISDKNDQEGLKIFFETIR--EKI--------------G-I--FSP-------KV----L
M-SDMADEFYIAWKAVM-----------------------GD----------CE-KRLYC
TWHVLRAWQNRIH------R-----------------DV--------------------I
G----------------------KE---------------------------------MK
KEVALKLRTLL-----TQTDEAAFN--------RML------PVIV-------DTLL---
-NDE-----------------------KTSDFGKYFQ-----------------------
------------EYY--------------------------------------SKNCDRW
AYCHRV--NSGV---N---TNMHLESFHGELKHFY---L-----
>MULE-1_HaTh
KYGGNIICMDSTHGLTG------------YGYEMTTVLVID-EFG--------EGFPCAF
FISDRNDQTGIEIFLENIK--QRV--------------G-V--ISA-------KT----F
L-SDMAENFYNAWISTM-----------------------GA----------CE-RRLFC
TWHVLRAWHKKI-------------------------SA--------------------L
K----------------------QE---------------------------------KR
ETVSKKVHTLL-----TETDMNAFL--------RML------TSTV-------EMLC---
-NDP-----------------------ETLAFGEYFN-----------------------
------------KYY--------------------------------------VGHCEKW
AYCYRL--NAGV---N---TNMALERLHGTLKHIF---L-----
>MULE-1_TeFu
KFGVDCICIDGTHGLNA------------YDFQLYTLMVLD-DIR--------QGFPCCF
LFSNRGDTVAMEIFFKTIK--GCL------------QES----ITP-------QT----F
M-SDMDETFYNAWCAVF-----------------------GP----------VK-YRLFC
SWHVDRVWRQNL-------T-----------------KI--------------------K
N----------------------KE---------------------------------KQ
ILTYKKLKVVM-----FETDLQTFN--------VTI------NNLF-------ADLN---
-GDP-----------------------ETKEFCRYFE-----------------------
-------------IY--------------------------------------INSSDTW
AYCFRK--QCGI---N---TNMNLENMHRILKYIY---F-----
>MULE-2_CoCi
QHGSNVVCVDGTHGTNG------------YGFEMTTILVLN-DRK--------EGFPVAT
MFSSRSDIETMTLFFNYIR--EYC--------------GEK--MKC-------RI----F
M-TDITEIYYQAWVRVM-----------------------GQ----------PS-LRLFC
AWHVDRAWRKNL-------N-----------------KI--------------------K
GG--------------------LVE---------------------------------KR
A-VYQQVKAVQ-----MERNIESFF--------LKF------KNLI-------NELL---
-AND-----------------------YARAFGEYLR-----------------------
------------DYY--------------------------------------SCNTENW
AYCHRI--HAGV---N---TNTHIERMHGVFKYLY---L-----
>MULE-1_ClTr
KFSSKSVSMDGTHGTNP------------YKFELTTLLVTD-EYH--------QGFPGVF
MLSNRADTDMMIVLLSVVK--SELT---------HE-------ITT-------ET----F
I-SDMSDIYYNAWCQVM-----------------------PI----------PT-VRLYC
TWHVLHAWNKNK-------N-----------------KI--------------------L
N----------------------SD---------------------------------KK
KSVISVLRTLL-----YEKDEEAFP--------VML------QSAI-------TEMK---
-EDL-----------------------ETLAFGEYFE-----------------------
------------KEY--------------------------------------SHKAIYW
AHCFRK--HLQM---N---TNMHLESMHKIIKHFY---M-----
>MULE-1_StSa
KFGSDSICIDSTHGTNA------------YDFQLSTVLVID-EFN--------SGFPAAF
CLSNRVNLGSMQKFFQCIR--DKV--------------G-L--LSV-------NC----F
M-SDDAPVYYTAWTSVM-----------------------CD----------AK-FRILC
TWHVKKAWLQAA-------N-----------------SI------------------I--
-----------------------PS---------------------------------KR
KEVLKFLNVVS-----ECHDIKEFE--------ALI------SDFL-------SKLF---
-ADR-----------------------DTDKFANYFA-----------------------
------------SNY--------------------------------------ANRCELW
AKCYRK--RCNI---T---TNNHLEALHRVLKYSY---L-----
>MULE-1_OdCu
EF-KNIICMDGTHNTNI------------RGWELTTILVKD-DRG--------VGFPVAF
LVSNRRDQFIYEIFFRALK--EKIQ---------------I-DFEP-------LY----I
M-TDDDPKYYNAWVKTT-----------------------HT----------HP-QHLLC
TWHVVKNWQIQG-------RA----------------KL--------------------K
N----------------------QH---------------------------------LK
KTMKSEMRKIL-----TETDVNKFK--------QLY------SNYF-------NKL----
-ENE-----------------------NEIDFLNYLI-----------------------
------------KYYFQ-----------------------------------DENRIQMW
AHCHRK--HAGI---N---TNMAIESLHKFIKYDE---L-----
>MULE-2_OdCu
EF-KNIICMDGTHNTNI------------RGWELTTILVKD-DRG--------VGFPVAF
LVSNRRDQFIYEIFFRALK--EKIQ---------------I-DFEP-------LY----I
M-TDDDPKYYNAWVKTT-----------------------HT----------HP-QHLLC
TWHVVKNWQIQG-------RA----------------KL--------------------K
N----------------------QH---------------------------------LK
KTMKSEMRKIL-----TETDVNKFK--------QLY------SNYF-------NKL----
-ENE-----------------------NEIDFLNYLI-----------------------
------------KYYFQ-----------------------------------DENRIQMW
AHCHRK--HAGI---N---TNMAIESLHKFIKYDE---L-----
>8_Spectre_X1WQC4
------ICIDGTHGTNG------------YDIQLYTIITVD-ESG--------SGYPVAY
CFSNRMDEPIFKLFFNEIK--EKR-------------------MNL-------HI----Y
------------------------------------------------------------
KWEIKKGFQPNM-------------------------RI-SIWMLGTLGA---------G
NH--------------------YAEIQAVDEVY--------------------DKWAAKK
MGIEYIVQICN-----SQCTVLVFTWHSFLLFFIIF------ILFL-------GNMAAFD
MDDP--------------------------------------------------------
-----------------------------------------------------QSIVSPG
AVGLDI--NCCVPLLQ---TNLFEKEVQPTK-------------
>MuDR4_SM
------ITIDGTFLAGVN-----------KGTLLVAVAQDG---------KD-QLVLLAY
AIVESENRSSWLYFLENLN--RHF------------------DIND------SST-I--I
M-SDRDVGLLSAVNSVA------------------------P----RA-------IKCNC
VRHIAMNLKSRFH------N--I--------------LLMEKY-----------------
------------------------------------------------------------
--------------------------------WYLV---YTYDEIAF-------------
-----ERGMR-----------------ELQVLNEEFY-----------------------
---------------------------------------------HEL----VNMGISSW
ANSK-C--PIAKYGKN---TSNAAESMNSAIK------------
>44_MULE-Solanaceae_2_G5AH07
--KAKDVMHEGKINERHR------------------------RVGRLKT-EN--------
-----------------MK--DALRD--------------VSAWKP----------V--F
V-SDRQKGLLASKKGSAL----------------------TP---------AEQ----SL
VFQMARSECENDYKFY---SSKLSETRPLAVEYLA--GIDKSHWVTY-----------AF
NE----------------------KYNQP-----------------------------SY
DEVTSNLSEAA-----NSWLGNAVR-----------------SS------------YP--
----------------------------LEAFEQYFVKVV--------------------
------------ELFAERRRTSSR----------------QKGPGSNAGHA-STSQGEPY
DDCE-------IDVMR---TTPAAFSD-----------------
>44_MULE-Solanaceae_2_GU906237
-IAVNVTHLHGKYEGV-----------------LLSVVAQD---------TENHVYPIAF
CVVDKENDASWTFFFEKLK--EIM----------------VDELDL------------CF
I-SNRYKSIANDIVNVY------------------------N----HAHHG-------YC
MRHLGENLRVNHHCG----DY-L---------YLYY-NAAKVY-----------------
------------------------------------------------------------
------------------------------------------------------------
---------------------------SLEEFDNHFVEFK--------------------
------------NKCLAA----------------------------AIVLE-HDFGFEKW
SRAY-F--PGNKYDVM---TTNIAESLNAML-------------
>Rehavkus-1_DY 
------ISVDATGSVVLP-----IQKPNGDSSYVFLYQIVM-EGDDS-------IFPVFQ
MLSAKHDTASIQFWLSRFI--SKS------------------GHFPL-------E----V
V-SDFSLALLNGISLSFNEC-RIKTYIQKCFQSLLTDERTDL---PPCF------IR-LD
IAHLIKMICRKNVFKG---KL------P---------NIKDFY-------VRCIGLATTC
ET--------------------KDCFAETIKSVLIVALSQSSG-EDEKGHFL--SSYRNE
RNLLTRIATFA--------AQDH-D--------EKH------EE-------------NFI
PEDQ-EEVD--EDVS---------------EF-----------------VLNIKNAAEE-
EALKCNSVRCRPNPYFLPDLMSPLL----------------K----------LCKYFVLW
TNVMKEKFCSKYDVG----SSALVEAYFKDLK------------
>Rehavkus-2_NVi 
------LSLDATGSVALK-----IKRPDGESADIFLTVLST-YIKSM-------IVPVAQ
VLSEKNDTNFLSYWLLEWR--KSG------------------AKIPE-------F----I
V-TDMGKGIQNSVCLSFNTM-NFSKYNDECLKILLNAQYKIE---LNTQ------LR-TD
VAHLVHAVTKWPCFSS---DK------P---------KVKELF-------KRCVGFMTGI
DN--------------------LKNFSEFLVAVFIV--SNSKN-NDDNCQKA--LKY---
--LIERIQTYK--------FNANVT--------EKL------E----------------L
LDQK-ETLDIFADIE---------------EFNTKSNQRLTRKYVDELKVKPIKNKSDN-
KSDNSSDFNIQNNDYYLPNFAERLS----------------I----------LCAEFPCW
TKVMNVYFDNSEDVA----TSARAESYFSDYK------------
>Rehavkus-1_HR
------IHLDSTGSVVRR-----LHS----KQTIYLYSAVV-GLDAG-------YAQIFD
FISDRHDTASVAYHLINFK--RYV------------------IK-KVNAWPIFMN----V
V-TDHSMAMINAVLTGWIGV-DLRGYLAMAFKWCISECVPKN----QIM------IK-LC
CAHFFKNIVRFVKKNF---ST------K---------EVVKFY-------INAFSVILQA
KS------------------------------------------------------YRRM
INLITSFFHITCSLKKTPSLNSHFD--------EFH------ESTINEV--SHYDLIEHV
YDDD-DNEV--NELE--------T-IYESSPFYRKGLQILEHV-------------NDQL
RLVND--EQTEPNEYCNKTFAKLVL---------------KK----------YISILPLW
TVLLN---KNGERT-----SNSKVENCFRFIK------------
>Rehavkus-1_TC 
------LHLDATGSVV--------HSPPETKKRVYYYAGVV-HIKDKE-----LVCPVFE
MITSEHDGYSIGSWLQAFE--SFI------------------VKSKQLKWSIFSY----V
V-TDFSFAFINAITTQWNKMDDISVYLNIVYDYITSETTVRP----KIT------LK-LC
CAHFMKLITNDINKICG--SN------K---------TQKKFF-------KHSIAAVFMK
TS--------------------LPEVE---------------------------KWFKKM
V-LITSKEFLDLDGKLSNVISKMFD--------TLN------NSK---------DL-EDI
DEET-ETET--EDTEI-----PHT-LYQKSKFYRHFFKICEQ---------------DK-
KMINSAIDSDNINIFYNPLILDLIL---------------KK----------YLPILPLW
SNIYP---NLRDRDSIGRFSNAPVENWFCQVK------------
>Rehavkus1_AP
------IIIDATGSLIKNFKKFGMNK----TKTIYLYEALV-YDESKL-----HSFTVSN
MISERHTTLAIYNWLANWL--NFN------------------VPSPR-------E----T
V-CDQSMALLSACVKCFTQYSSLKQYIRVCAKLALGKLSPDPIWLLNCF------IR-TD
VAHFIKLVSKWVPLKN---TQ------G---------RVKEVI-------LRSIGVIIKN
QS--------------------ISEIYSIVLSLFVVLTNESDGINAETGRDTPCEYHKKK
I-IITSTGFVN------------YE--------EWY------NEVFSTV--DSEEEIRDF
IEED-ETKN--IDLD-----------NDKNSFQSWAEEIFEK---------------SK-
EYIE---EGNGINVMYLPKLVPLII----------------K----------CMHFLPLW
SGFMIPIFKYGKLTA----SSAGVESSFKKLK------------
>Rehavkus-3_TC 
------LYFDATGSVVRN-----QSDP---KSTVYYYAGVV-VTKNHR------VCPVLE
MVSSEHATNNIQDLFVRFI--NFC------------------KESSMSNIP-FET----V
V-TDFSFANIHAVCLSFNEM-TLNQYLSTCFDLAIHHKSVPK---KIKI------IR-LC
AAHFMKNICTHLNEFVGQSKK------S---------HHKSFI-------KELIACAFNL
TT--------------------FEDVK---------------------------FWFENA
C-IILMYETYN---DAVQIALHNIS--------SIA------NSL-------STNLTKNI
GDDD-FGID--HSVSVSEDFISHTKLRKNSPFYKEFLKIFNAVV-----------AKEE-
-------KHNNSNIYCCKEFMNYIL---------------DR----------YIPFLPMW
TLIIHT--KHSERV-----TNNAIERYFGILK------------
