# Supplementary material for: Divergent Evolutionary Profile of MULE Transposons in Arthropods
Source: Animals (Basel). 2026 Jul 1;16(13):2011. doi: 10.3390/ani16132011 (PMC13359780; doi:10.3390/ani16132011)
Supplement: Supplementary file 1 [file animals-16-02011-s001.zip › Table S1.xlsx]

## Sheet: Supplementary Table S1
Table S1: Statistical Results of All MULE Transposons in Arthropods. The columns ‘Family’, ‘class’, and ‘order’ indicate the taxonomic classification of the host species and the superfamily categorization of the MULE transposon. The ‘species’ column denotes the specific arthropod species from which the transposon was identified. The ‘Name’ column provides the assigned full nomenclature for each e…
Family	class	order	species	Name	MULE-name	GCA_number	copy number	seq length ( bp )	seq identity %	ORF length ( bp )	protein length ( aa )	TIR length ( bp )	TIR identity %	Accession Number
44_MULE-Solanaceae_2	Insecta	Lepidoptera	Apomyelois_bistriatella	Apomyelois_bistriatella-1	MULE-1_ApBi	GCA_947044815_1	19	3825	98.8	1323	441	38/38	94.7	OX345701.1:5299775-5311092(+)
	Insecta	Lepidoptera	Apomyelois_bistriatella	Apomyelois_bistriatella-2	MULE-2_ApBi	GCA_947044815_1	6	3826	99.2	1323	441	39/39	94.9	OX345693.1:12043419-12054736(-)
	Insecta	Lepidoptera	Apomyelois_bistriatella	Apomyelois_bistriatella-3	MULE-3_ApBi	GCA_947044815_1	13	3825	99.4	1323	441	38/38	97.4	OX345688.1:11990575-12001892(+)
	Insecta	Lepidoptera	Apomyelois_bistriatella	Apomyelois_bistriatella-4	MULE-4_ApBi	GCA_947044815_1	5	3825	99.5	1323	441	38/38	97.4	OX345690.1:3347952-3359269(-)
	Insecta	Lepidoptera	Apomyelois_bistriatella	Apomyelois_bistriatella-5	MULE-5_ApBi	GCA_947044815_1	6	3825	99.5	1323	441	38/38	97.4	OX345688.1:10033637-10044954(-)
	Insecta	Lepidoptera	Pempelia_palumbella	Pempelia_palumbella-1	MULE-1_PePa	GCA_964656235_1	5	3828	98.7	1323	441	38/38	94.7	OZ209728.1:14292570-14303887(-)
MuDR4xSM	Insecta	Coleoptera	Agriotes_obscurus	Agriotes_obscurus-2	MULE-2_AgOb	GCA_040955315_2	16	4317	92.5	1284	428	235/264	60.7	JBEBYU020000002.1:31253638-31264631(-)
	Insecta	Coleoptera	Agriotes_pubescens	Agriotes_pubescens-3	MULE-3_AgPu	GCA_044115395_1	58	5251	51.3	885	295	519/539	61	JBGEDG020000004.1:84045100-84056033(+)
	Insecta	Hemiptera	Aspidiotus_rigidus	Aspidiotus_rigidus-2	MULE-2_AsRi	GCA_035079385_1	7	2017	94.9	1542	514	83/83	78.3	JAVHKY010000003.1:8897336-8908698(+)
	Malacostraca	Decapoda	Coenobita_brevimanus	Coenobita_brevimanus-1	MULE-1_CoBr	GCA_032717465_2	5	2364	87.7	1311	437	115/115	85.2	CM064673.1:17526119-17537415(-)
	Insecta	Hymenoptera	Eretmocerus_hayati	Eretmocerus_hayati-1	MULE-1_ErHa	GCA_029851415_1	12	2172	99.2	1002	334	126/126	91.3	CM056741.1:121520251-121531814(-)
	Insecta	Hymenoptera	Eretmocerus_hayati	Eretmocerus_hayati-2	MULE-2_ErHa	GCA_029851415_1	7	2172	99.5	1002	334	126/126	92.1	CM056742.1:139856969-139868532(-)
	Arachnida	Ixodida	Ornithodoros_gurneyi	Ornithodoros_gurneyi-1	MULE-1_OrGu	GCA_049901595_1	15	3682	92	1500	500	142/142	53.5	JBLUWT010008109.1:9744-19541(+)
	Insecta	Coleoptera	Polydrusus_tereticollis	Polydrusus_tereticollis-1	MULE-1_PoTe	GCA_963920685_1	10	2444	99.2245	753	251	130/146	78.2	OY987326.1:60417563-60428547(+)
20_Phantom	Insecta	Hemiptera	Aspidiotus_rigidus	Aspidiotus_rigidus-1	MULE-1_AsRi	GCA_035079385_1	5	2171	99.6	1434	478	78/66	65.4	JAVHKY010000013.1:14117531-14128785(-)
	Insecta	Hemiptera	Coronaproctus_castanopsis	Coronaproctus_castanopsis-1	MULE-1_CoCa	GCA_032883995_1	20	2436	96.8	798	266	23/23	87	CM065052.1:11290141-11300744
	Insecta	Hemiptera	Periphyllus_acericola	Periphyllus_acericola-1	MULE-1_PeAc	GCA_949715065_1	7	2140	96	1242	414	184/140	64.1	OX454264.1:29294460-29305747(+)
	Insecta	Hemiptera	Rhopalosiphum_padi	Rhopalosiphum_padi-1	MULE-1_RhPa	GCA_020882245_1	9	2329	99.9	1362	454	244/201	48.7	CM037070.1:52532668-52543799(+)
MuDR7xAP	Insecta	Coleoptera	Agriotes_obscurus	Agriotes_obscurus-1	MULE-1_AgOb	GCA_040955315_2	15	5128	95	1011	337	41/39	56.1	JBEBYU020000084.1:2983797-2994829(+)
	Insecta	Coleoptera	Agriotes_pubescens	Agriotes_pubescens-1	MULE-1_AgPu	GCA_044115395_1	5	2180	99.9	1059	353	146/173	58.9	JBINJA010002439.1:206106-217174(+)
	Arachnida	Araneae	Chaetopelma_lymberakisi	Chaetopelma_lymberakisi-1	MULE-1_ChLy	GCA_964291345_1	13	1945	90.9	1389	463	22/22	68.2	OZ197703.1:176201951-176213292(-)
	Insecta	Coleoptera	Cryptocephalus_moraei	Cryptocephalus_moraei-1	MULE-1_CrMo	GCA_946251905_1	10	2386	98	1020	340	74/74	90.5	OX276452.1:20243080-20254346(-)
	Insecta	Coleoptera	Dendarus_foraminosus	Dendarus_foraminosus-1	MULE-1_DeFo	GCA_965152765_1	7	2408	96	1392	464	24/24	83.3	OZ224567.1:28300138-28311329(+)
	Insecta	Coleoptera	Galeruca_laticollis	Galeruca_laticollis-4	MULE-4_GaLa	GCA_963921935_1	88	3800	31.3	834	278	34/34	23.5	OY998175.1:23148757-23159357(+)
	Insecta	Coleoptera	Galeruca_laticollis	Galeruca_laticollis-5	MULE-5_GaLa	GCA_963921935_1	11	4208	90.6	1389	463	39/39	84.6	OY998175.1:121286666-121297827(+)
	Insecta	Coleoptera	Galeruca_laticollis	Galeruca_laticollis-6	MULE-6_GaLa	GCA_963921935_1	68	4208	86	1389	463	41/41	58.5	OY998175.1:13260416-13271562(+)
	Insecta	Coleoptera	Galeruca_laticollis	Galeruca_laticollis-7	MULE-7_GaLa	GCA_963921935_1	13	4207	96	1389	463	42/46	91.3	OY998175.1:197513894-197525046(+)
	Insecta	Coleoptera	Galeruca_laticollis	Galeruca_laticollis-8	MULE-8_GaLa	GCA_963921935_1	9	4208	96.4	1389	463	39/39	94.9	OY998176.1:131904390-131915557(+)
	Insecta	Coleoptera	Galeruca_laticollis	Galeruca_laticollis-9	MULE-9_GaLa	GCA_963921935_1	39	4208	90.6	1389	463	39/39	71.8	OY998175.1:160150277-160161570(+)
	Insecta	Coleoptera	Galeruca_laticollis	Galeruca_laticollis-10	MULE-10_GaLa	GCA_963921935_1	53	3799	69.4	834	278	34/34	41.2	OY998175.1:268335945-268346533(+)
	Insecta	Coleoptera	Galeruca_laticollis	Galeruca_laticollis-11	MULE-11_GaLa	GCA_963921935_1	6	4207	98.4	1389	463	41/41	92.7	OY998175.1:287259704-287270850(-)
	Insecta	Coleoptera	Galerucella_pusilla	Galerucella_pusilla-1	MULE-1_GaPu	GCA_910591695_1	5	2492	99.6	1401	467	14/14	100	CAJUYH010008098.1:3615-14758(+)
	Insecta	Coleoptera	Limonius_poneli	Limonius_poneli-1	MULE-1_LiPo	GCA_965119595_1	10	2292	97.1	1434	478	22/22	72.7	OZ221927.1:148914316-148925513(+)
	Arachnida	Araneae	Octonoba_sinensis	Octonoba_sinensis-1	MULE-1_OcSi	GCA_038502835_1	11	5005	98.8	1404	468	13/13	100	CM076598.1:137147315-137158509(+)
	Insecta	Coleoptera	Prosopocoilus_inquinatus	Prosopocoilus_inquinatus-1	MULE-1_PrIn	GCA_036172665_1	7	1931	99.4	1389	463	21/21	85.7	CM069870.1:66062402-66073764(+)
	Insecta	Coleoptera	Pycnomerus_fuliginosus	Pycnomerus_fuliginosus-1	MULE-1_PyFu	GCA_963924575_1	6	5306	99.7	1404	468	38/115	28.7	OZ004619.1:1053705-1064890(-)
	Arachnida	Araneae	Salticus_scenicus	Salticus_scenicus-1	MULE-1_SaSc	GCA_963930645_1	16	4126	97.3	1386	462	20/20	95	CAWVNO010001064.1:73693-85022(+)
7_Ghost	Insecta	Hemiptera	Acyrthosiphon_kondoi	Acyrthosiphon_kondoi-1	MULE-1_AcKo	GCA_046256045_1	5	5748	97.5	1659	553	803/825	72.2	JAUMJG010000007.1:1879800-1891522(-)
	Insecta	Coleoptera	Amphimallon_solstitiale	Amphimallon_solstitiale-2	MULE-2_AmSo	GCA_963170755_1	13	5012	94.9	2205	735	60/60	93.3	OY720676.1:51497982-51510010(+)
	Insecta	Coleoptera	Aphodius_fimetarius	Aphodius_fimetarius-1	MULE-1_ApFi	GCA_964211865_1	14	3852	99.4	1743	581	100/100	89	OZ125093.1:100214515-100226360(+)
	Arachnida	Araneae	Argiope_bruennichi	Argiope_bruennichi-1	MULE-1_ArBr	GCA_947563725_1	9	7749	76.5	2034	678	60/60	80	OX387449.1:83895613-83907149(+)
	Collembola	Symphypleona	Arrhopalites_brevicornis	Arrhopalites_brevicornis-1	MULE-1_ArBr	GCA_046718785_1	5	6638	98	1335	445	66/66	95.5	CM102877.1:2392703-2403711(-)
	Insecta	Lepidoptera	Carposina_sasakii	Carposina_sasakii-1	MULE-1_CaSa	GCA_014607495_2	4	3178	99.97	2379	793	30/30	100	CP053168.1:205793-214099(+)
	Insecta	Coleoptera	Denticollis_linearis	Denticollis_linearis-1	MULE-1_DeLi	GCA_964205235_1	8	5732	93.7	1407	469	116/95	89.7	OZ123667.1:49273824-49284844(+)
	Arachnida	Araneae	Dolomedes_plantarius	Dolomedes_plantarius-1	MULE-1_DoPl	GCA_907164885_2	11	5659	94.1	1527	509	139/131	87.1	OU015493.1:158708279-158719887(+)
	Insecta	Coleoptera	Galeruca_laticollis	Galeruca_laticollis-3	MULE-3_GaLa	GCA_963921935_1	18	4463	85	1632	544	180/181	50.3	OY998175.1:235661022-235672819(+)
	Insecta	Coleoptera	Grypus_equiseti	Grypus_equiseti-2	MULE-2_GrEq	GCA_964656865_1	5	4727	97.3	1941	647	158/162	92.5	OZ210579.1:42435854-42447840(+)
	Arachnida	Araneae	Hylyphantes_graminicola	Hylyphantes_graminicola-1	MULE-1_HyGr	GCA_023701765_1	7	7112	98.5	960	320	57/57	94.7	CM043114.1:12986136-12996988(+)
	Insecta	Hemiptera	Kuschelorhynchus_macadamiae	Kuschelorhynchus_macadamiae-3	MULE-3_KuMa	GCA_030620095_1	9	4525	72.0	1824	608	46/38	73.9	JAUTXW010003802.1:356814-368851(+)
	Insecta	Hemiptera	Kuschelorhynchus_macadamiae	Kuschelorhynchus_macadamiae-4	MULE-4_KuMa	GCA_030620095_1	8	5349	97.7	1839	613	34/34	94.1	JAUTXW010002071.1:101138-113397(-)
	Insecta	Hemiptera	Kuschelorhynchus_macadamiae	Kuschelorhynchus_macadamiae-5	MULE-5_KuMa	GCA_030620095_1	6	5223	97.2	1695	565	78/68	69.2	JAUTXW010002018.1:383494-394083(+)
	Insecta	Hemiptera	Kuschelorhynchus_macadamiae	Kuschelorhynchus_macadamiae-6	MULE-6_KuMa	GCA_030620095_1	8	5456	97.8	2184	728	46/46	80.4	JAUTXW010001204.1:1715149-1727354(-)
	Insecta	Hemiptera	Kuschelorhynchus_macadamiae	Kuschelorhynchus_macadamiae-7	MULE-7_KuMa	GCA_030620095_1	11	4207	92.1	1815	605	30/30	80	JAUTXW010005113.1:445653-457891(+)
	Insecta	Hemiptera	Kuschelorhynchus_macadamiae	Kuschelorhynchus_macadamiae-8	MULE-8_KuMa	GCA_030620095_1	7	3620	95.7	1671	557	160/160	81.3	JAUTXW010005201.1:20785-32786(+)
	Insecta	Coleoptera	Malthinus_seriepunctatus	Malthinus_seriepunctatus-1	MULE-1_MaSe	GCA_963924605_1	5	4078	91.4	1572	524	160/160	93.1	OZ004601.1:19274342-19285923(+)
	Insecta	Hemiptera	Megoura_crassicauda	Megoura_crassicauda-2	MULE-2_MeCr	GCA_049724165_1	5	5713	100	1608	536	113/113	98.2	CM112951.1:115421267-115432944(+)
	Insecta	Plecoptera	Nemoura_dubitans	Nemoura_dubitans-1	MULE-1_NeDu	GCA_921293005_1	13	3860	99.1	1530	510	103/103	91.3	OV121075.1:14129357-14140947(+)
	Insecta	Coleoptera	Orchestes_rusci	Orchestes_rusci-1	MULE-1_OrRu	GCA_958502075_1	6	6040	92	1572	524	154/155	91.6	OY293303.1:23277637-23289610(+)
	Insecta	Coleoptera	Philonthus_cognatus	Philonthus_cognatus-1	MULE-1_PhCo	GCA_932526585_2	19	4517	93.9	2190	730	113/123	75.6	OW052241.1:115747915-115759592(+)
	Insecta	Coleoptera	Pissodes_strobi	Pissodes_strobi-1	MULE-1_PiSt	GCA_016904865_1	7	4641	86.7	1566	522	87/86	79.3	JAEQML010094690.1:0-7392(-)
	Insecta	Coleoptera	Pseudeuparius_sepicola	Pseudeuparius_sepicola-1	MULE-1_PsSe	GCA_963920635_1	5	3114	95.4	1563	521	119/119	92.4	OY987299.1:78435438-78447752(+)
	Insecta	Ephemeroptera	Siphlonurus_alternatus	Siphlonurus_alternatus-1	MULE-1_SiAl	GCA_949825025_1	5	6362	92.3	1629	543	34/34	91.2	OX463780.1:15273303-15284932(-)
MuDR2xSM	Malacostraca	Decapoda	Pandalus_borealis	Pandalus_borealis-1	MULE-1_PaBo	GCA_040182845_1	11	5379	71.8	1392	464	719/777	45.3	JAVIII010003508.1:179514-187911(+)
	Malacostraca	Decapoda	Paralithodes_camtschaticus	Paralithodes_camtschaticus-1	MULE-1_PaCa	GCA_018397895_1	6	2526	63.8	1395	465	235/234	54.5	JAGKTK010244690.1:0-4270(+)
	Insecta	Coleoptera	Phyllotreta_cruciferae	Phyllotreta_cruciferae-1	MULE-1_PhCr	GCA_917563865_1	5	2783	99.9	1395	465	540/539	96.5	OU830606.1:4978988-4990371(-)
	Insecta	Blattodea	Reticulitermes_speratus	Reticulitermes_speratus-1	MULE-1_ReSp	GCA_021186555_1	11	7021	95.5	1026	342	640/640	85.9	JAJKFL010000003.1:20937913-20948987(-)
	Arachnida	Araneae	Stegodyphus_mimosarum	Stegodyphus_mimosarum-1	MULE-1_StMi	GCA_044660205_1	15	7898	80.3	1347	449	207/207	85.5	CP160530.1:113908153-113919506(+)
8_Spectre	Insecta	Coleoptera	Agriotes_mancus	Agriotes_mancus-1	MULE-1_AgMa	GCA_041228495_2	7	4440	94.3	1716	572	49/49	83.7	JBGEDG020000003.1:71874574-71885144(+)
	Insecta	Coleoptera	Amphimallon_solstitiale	Amphimallon_solstitiale-1	MULE-1_AmSo	GCA_963170755_1	14	3867	96.5	1665	555	45/44	91.1	OY720675.1:119981915-119992479(+)
	Insecta	Hemiptera	Aulacorthum_solani	Aulacorthum_solani-1	MULE-1_AuSo	GCA_042834665_1	5	7211	99.5	1347	449	1527/1526	61.3	JBHJKM010002039.1:53600-64167(-)
	Insecta	Coleoptera	Cantharis_flavilabris	Cantharis_flavilabris-1	MULE-1_CaFl	GCA_949152465_1	5	3494	98.8	1770	590	57/57	94.7	OX424435.1:32027319-32037883(-)
	Insecta	Coleoptera	Diabrotica_undecimpunctata	Diabrotica_undecimpunctata-1	MULE-1_DiUn	GCA_040954645_1	6	3870	98.8	1455	485	33/33	78.8	CM082564.1:19254887-19265451(-)
	Insecta	Hemiptera	Kuschelorhynchus_macadamiae	Kuschelorhynchus_macadamiae-2	MULE-2_KuMa	GCA_030620095_1	7	5413	94.7	1545	515	58/58	94.8	JAUTXW010000779.1:157564-168125(+)
	Insecta	Plecoptera	Leuctra_nigra	Leuctra_nigra-1	MULE-1_LeNi	GCA_934045905_1	51	4041	93.3	1767	589	76/76	89.5	OW203763.1:14880245-14890812(+)
	Insecta	Coleoptera	Longitarsus_dorsalis	Longitarsus_dorsalis-1	MULE-1_LoDo	GCA_965178105_1	7	4201	99.9	600+1554	200+518	48/47	91.7	OZ238095.1:10702977-10713541(+)
	Insecta	Hemiptera	Megoura_crassicauda	Megoura_crassicauda-1	MULE-1_MeCr	GCA_049724165_1	8	4216	93.6	2232	744	76/76	97.4	CM112951.1:111171845-111182406(-)
	Insecta	Coleoptera	Platerodrilus_igneus	Platerodrilus_igneus-1	MULE-1_PlIg	GCA_036346225_1	7	3720	82.6	1245	415	253/253	71.1	JARFIW010000266.1:7237865-7248429(+)
	Insecta	Coleoptera	Platerodrilus_igneus	Platerodrilus_igneus-2	MULE-2_PlIg	GCA_036346225_1	10	3715	80.9	1245	415	274/294	53.6	JARFIW010001725.1:174297-184861(-)
	Insecta	Coleoptera	Rhagonycha_fulva	Rhagonycha_fulva-1	MULE-1_RhFu	GCA_905340355_1	10	3484	99.6	1569	523	251/187	70.5	HG996554.1:103645411-103655975(-)
	Insecta	Orthoptera	Schistocerca_serialis_cubense	Schistocerca_serialis_cubense-1	MULE-1_ScSe	GCA_023864345_3	8	5385	83.4	1662	554	43/43	79.1	CM043687.1:387956903-387967467(+)
	Arachnida	Araneae	Stegodyphus_sarasinorum	Stegodyphus_sarasinorum-1	MULE-1_StSa	GCA_044658445_1	5	6638	97.9	1524	508	42/42	85.7	CP160514.1:170597235-170607793(-)
	Insecta	Hemiptera	Therioaphis_trifolii	Therioaphis_trifolii-1	MULE-1_ThTr	GCA_027580255_1	6	3582	90.6	1476	492	95/95	95.8	CM050404.1:22429214-22439781(+)
19_MULE-Mollusca	Arachnida	Araneae	Larinioides_sclopetarius	Larinioides_sclopetarius-1	MULE-1_LaSc	GCA_964023285_1	6	4424	96.8	972	324	125/125	92	CAXIEN010000009.1:15890506-15901430(-)
	Insecta	Hemiptera	Magicicada_septendecula	Magicicada_septendecula-1	MULE-1_MaSe	GCA_034769895_1	5	2213	93.6	1386	462	65/54	64.6	CM068367.1:1331019109-1331030345(-)
	Arachnida	Mesostigmata	Phytoseiulus_persimilis	Phytoseiulus_persimilis-1	MULE-1_PhPe	GCA_047456425_1	5	4315	99.6	1281	427	158/158	94.3	CM104606.1:9755059-9766316(-)
	Insecta	Zygentoma	Thermobia_domestica	Thermobia_domestica-1	MULE-1_ThDo	GCA_964235325_1	52	5256	69.3	1098	366	249/249	65.1	CAXSAV010000698.1:49916-61188(+)
	Insecta	Zygentoma	Thermobia_domestica	Thermobia_domestica-2	MULE-2_ThDo	GCA_964235325_1	7	4939	92.2	1368	456	101/133	56.4	OZ174326.1:323926090-323937236(+)
MuDR1xSM	Insecta	Coleoptera	Agonum_fuliginosum	Agonum_fuliginosum-1	MULE-1_AgFu	GCA_947534325_1	13	2999	97.1	1407	469	187/187	95.7	CANNYK010000068.1:16615-27965(+)
	Insecta	Coleoptera	Agriotes_lineatus	Agriotes_lineatus-2	MULE-2_AgLi	GCA_940337035_1	63	5987	68.7	1398	466	154/154	68.8	CALNHX010001004.1:93484-104876(+)
	Insecta	Coleoptera	Agriotes_lineatus	Agriotes_lineatus-3	MULE-3_AgLi	GCA_940337035_1	6	6977	70.1	1416	472	139/123	59	CALNHX010001802.1:66990-78352(+)
	Insecta	Coleoptera	Agriotes_pubescens	Agriotes_pubescens-2	MULE-2_AgPu	GCA_044115395_1	17	7070	87.8	1395	465	844/844	81.4	JBINJA010001779.1:15368-26784(-)
	Insecta	Coleoptera	Agriotes_sputator	Agriotes_sputator-1	MULE-1_AgSp	GCA_044115325_1	9	5374	62.4	1437	479	1103/1103	95.3	JBINJO010000003.1:28043296-28054676(-)
	Insecta	Coleoptera	Agrypnus_murinus	Agrypnus_murinus-1	MULE-1_AgMu	GCA_929113105_1	7	2183	95	1446	482	128/143	82.5	OV816023.1:62869442-62880687(+)
	Insecta	Coleoptera	Amphimallon_solstitiale	Amphimallon_solstitiale-3	MULE-3_AmSo	GCA_963170755_1	6	2991	98	1188	396	163/163	78.3	OY720675.1:188323916-188335200(-)
	Insecta	Coleoptera	Aquatica_leii	Aquatica_leii-1	MULE-1_AqLe	GCA_035610365_1	5	2509	86.6	1416	472	166/166	74	CM069438.1:175463-186741(-)
	Insecta	Coleoptera	Aquatica_leii	Aquatica_leii-2	MULE-2_AqLe	GCA_035610365_1	5	3121	85.4	1398	466	627/420	41.3	CM069432.1:137082839-137094168(-)
	Malacostraca	Isopoda	Bathynomus_jamesi	Bathynomus_jamesi-1	MULE-1_BaJa	GCA_023014485_1	52	4297	79.3	1386	462	192/192	67.2	JAJOZX010000505.1:765971-777342(+)
	Copepoda	Siphonostomatoida	Caligus_rogercresseyi	Caligus_rogercresseyi-1	MULE-1_CaRo	GCA_013387185_1	14	4482	95.8	1488	496	43/43	83.7	CP045892.1:25592537-25603899(+)
	Insecta	Coleoptera	Cantharis_flavilabris	Cantharis_flavilabris-2	MULE-2_CaFl	GCA_949152465_1	6	2220	92.2	1413	471	232/196	49.1	OX424435.1:100916810-100928211(+)
	Insecta	Coleoptera	Cantharis_lateralis	Cantharis_lateralis-1	MULE-1_CaLa	GCA_963170105_1	19	2767	98.1	1443	481	182/182	79.7	OY720624.1:25362185-25373583(+)
	Insecta	Coleoptera	Cantharis_nigra	Cantharis_nigra-1	MULE-1_CaNi	GCA_958510845_1	6	3160	99.3	1440	480	362/362	66.7	OY294028.1:21836952-21848365(+)
	Insecta	Coleoptera	Cantharis_nigra	Cantharis_nigra-2	MULE-2_CaNi	GCA_958510845_1	6	2065	83.2	1413	471	145/145	61.6	OY294028.1:75958850-75970203(-)
	Insecta	Trichoptera	Ceraclea_dissimilis	Ceraclea_dissimilis-1	MULE-1_CeDi	GCA_963576895_1	6	6085	95.6	1068	356	144/175	59.4	OY756371.1:13223969-13235043(+)
	Insecta	Coleoptera	Chrysolina_oricalcia	Chrysolina_oricalcia-1	MULE-1_ChOr	GCA_944452925_2	11	2736	94.2	1419	473	67/67	85.1	OX101812.2:13328377-13339688(+)
	Insecta	Coleoptera	Chrysomela_saliceti	Chrysomela_saliceti-1	MULE-1_ChSa	GCA_965121785_1	5	2039	78.8	1341	447	223/223	87.6	OZ222433.1:18952620-18963895(-)
	Insecta	Coleoptera	Harpalus_rubripes	Harpalus_rubripes-1	MULE-1_HaRu	GCA_963082715_1	9	4174	95	1398	466	186/186	81.2	OY720454.1:35114743-35126132(+)
	Insecta	Hymenoptera	Ischnus_inquisitorius	Ischnus_inquisitorius-1	MULE-1_IsIn	GCA_963924025_1	15	4113	90.2	1410	470	483/514	87.4	OZ001243.1:20445335-20456751(+)
	Arachnida	Ixodida	Ixodes_inopinatus	Ixodes_inopinatus-1	MULE-1_IxIn	GCA_964198085_1	6	2734	91	1422	474	87/87	77	CAXMYJ010001052.1:829059-840460(+)
	Arachnida	Ixodida	Ixodes_scapularis	Ixodes_scapularis-1	MULE-1_IxSc	GCA_016920785_2	9	4214	96.1	1017	339	143/144	77.8	JADPSH020000003.1:46978485-46989475(-)
	Insecta	Coleoptera	Larinus_minutus	Larinus_minutus-1	MULE-1_LaMi	GCA_041228525_2	26	3198	86.7	1476	492	233/379	41.6	JBGEDK020000003.1:89821839-89833147(+)
	Insecta	Coleoptera	Larinus_minutus	Larinus_minutus-2	MULE-2_LaMi	GCA_041228525_2	7	3198	83.7	1476	492	232/234	83	JBGEDK020000003.1:1810779-1822084(+)
	Insecta	Coleoptera	Limonius_californicus	Limonius_californicus-1	MULE-1_LiCa	GCA_014611495_1	6	2670	98.5	1401	467	111/125	54	JABXWE010000808.1:14084-25467(+)
	Chilopoda	Lithobiomorpha	Lithobius_variegatus	Lithobius_variegatus-1	MULE-1_LiVa	GCA_965125955_1	5	1875	98	1413	471	106/106	89.6	OZ222603.1:134298604-134310008(+)
	Insecta	Coleoptera	Lycocerus_yunnanus	Lycocerus_yunnanus-1	MULE-1_LyYu	GCA_036346125_1	9	2435	98.9	963	321	165/165	83.8	JARFIX010000003.1:3790952-3802332(-)
	Collembola	Poduromorpha	Mesaphorura_yosii	Mesaphorura_yosii-1	MULE-1_MeYo	GCA_046563535_1	7	3010	89.9	1425	475	147/147	96.6	CM102276.1:2578675-2590073(-)
	Insecta	Diptera	Neurigona_quadrifasciata	Neurigona_quadrifasciata-1	MULE-1_NeQu	GCA_964251855_1	14	2198	91.1	1425	475	131/116	75.8	OZ176193.1:63915806-63927204(-)
	Insecta	Diptera	Neurigona_quadrifasciata	Neurigona_quadrifasciata-2	MULE-2_NeQu	GCA_964251855_1	5	2553	84.5	1461	487	99/99	75.8	OZ176195.1:34764062-34775469(+)
	Insecta	Hymenoptera	Ophion_costatus	Ophion_costatus-1	MULE-1_OpCo	GCA_951751655_1	5	3705	74.5	1425	475	292/295	72.4	OX632356.1:9118752-9130201(+)
	Malacostraca	Stomatopoda	Oratosquilla_oratoria	Oratosquilla_oratoria-1	MULE-1_OrOr	GCA_046742065_1	8	3514	92.9	1398	466	115/115	96.5	CM102930.1:6303074-6314445(+)
	Insecta	Coleoptera	Photinus_pyralis	Photinus_pyralis-1	MULE-1_PhPy	GCA_008802855_1	5	2473	99.1	1410	470	289/289	96.6	VVIM01001072.1:5360-15723(+)
	Insecta	Coleoptera	Podabrus_alpinus	Podabrus_alpinus-1	MULE-1_PoAl	GCA_932274525_1	19	2788	79	1416	472	304/319	43.4	OW026451.1:108172390-108183758(-)
	Insecta	Coleoptera	Podabrus_alpinus	Podabrus_alpinus-2	MULE-2_PoAl	GCA_932274525_1	6	2432	93.9	1410	470	171/171	83.1	OW026452.1:46745993-46757394(-)
	Insecta	Coleoptera	Pyrocoelia_pectoralis	Pyrocoelia_pectoralis-1	MULE-1_PyPe	GCA_036250285_1	6	2974	99.5	1614	538	169/164	90	CM070075.1:14400750-14412064(+)
	Insecta	Diptera	Rhagio_lineola	Rhagio_lineola-1	MULE-1_RhLi	GCA_964211845_1	7	2225	99.9	1404	468	116/116	82.8	OZ124298.1:79880181-79891549(-)
	Insecta	Coleoptera	Rhagonycha_fulva	Rhagonycha_fulva-2	MULE-2_RhFu	GCA_905340355_1	5	2596	92.1	1443	481	180/181	72	HG996554.1:19201541-19212939(+)
	Insecta	Coleoptera	Rhagonycha_fulva	Rhagonycha_fulva-3	MULE-3_RhFu	GCA_905340355_1	7	2596	92.6	1443	481	180/181	48.5	HG996554.1:15289687-15301085(-)
	Insecta	Coleoptera	Rhagonycha_fulva	Rhagonycha_fulva-4	MULE-4_RhFu	GCA_905340355_1	5	2596	94.2	1443	481	181/180	75.7	HG996557.1:28797357-28808755(-)
	Insecta	Coleoptera	Tarphius_canariensis	Tarphius_canariensis-1	MULE-1_TaCa	GCA_964277315_1	6	2595	96.2	765	255	81/81	63	OZ194987.1:101060-112182(+)
	Insecta	Diptera	Tipula_vernalis	Tipula_vernalis-1	MULE-1_TiVe	GCA_958295665_1	5	2026	96.2	1404	468	107/95	69.2	CATQIW010000071.1:46402-53064(+)
20_Phantom_Muta2	Insecta	Lepidoptera	Argyresthia_goedartella	Argyresthia_goedartella-1	MULE-1_ArGo	GCA_949825045_1	5	3936	96.1	1059	353	263/263	95.8	OX463813.1:18874891-18886103(+)
	Branchiopoda	Anostraca	Artemia_sinica	Artemia_sinica-1	MULE-1_ArSi	GCA_027921565_2	45	4672	90.3	1365	455	112/92	56.9	CM051257.1:31138004-31149225(+)
	Insecta	Diptera	Brachyopa_scutellaris	Brachyopa_scutellaris-1	MULE-1_BrSc	GCA_949775065_1	12	2672	94.3	1398	466	181/152	45.7	OX459112.1:103763039-103774431(-)
	Insecta	Diptera	Cheilosia_vulpina	Cheilosia_vulpina-1	MULE-1_ChVu	GCA_916610125_1	6	2439	97.5	1299	433	194/198	76.8	OU744276.1:72411545-72423092(+)
	Insecta	Diptera	Cheilosia_vulpina	Cheilosia_vulpina-2	MULE-2_ChVu	GCA_916610125_1	5	2432	87	1398	466	166/155	55.8	OU744276.1:72463371-72474757(+)
	Arachnida	Araneae	Cheiracanthium_punctorium	Cheiracanthium_punctorium-1	MULE-1_ChPu	GCA_038373885_1	8	4050	77.9	1245	415	367/317	16.3	JAWZYV010000091.1:672220-683315(-)
	Insecta	Diptera	Delia_radicum	Delia_radicum-1	MULE-1_DeRa	GCA_021234595_1	5	2198	98.1	1377	459	201/144	56.4	CM037851.1:117609083-117620457(-)
	Chilopoda	Lithobiomorpha	Lithobius_variegatus	Lithobius_variegatus-2	MULE-2_LiVa	GCA_965125955_1	8	2320	85.9	1473	491	222/222	45.7	OZ222616.1:2075540-2086971(-)
	Chilopoda	Lithobiomorpha	Lithobius_variegatus	Lithobius_variegatus-3	MULE-3_LiVa	GCA_965125955_1	5	2320	91.5	1473	491	158/160	80	OZ222607.1:25285594-25297025(+)
	Insecta	Lepidoptera	Mythimna_ferrago	Mythimna_ferrago-1	MULE-1_MyFe	GCA_910589285_2	12	5580	96.8	1116	372	369/369	90	OU342673.1:21814453-21825566(+)
	Insecta	Diptera	Nephrotoma_appendiculata	Nephrotoma_appendiculata-1	MULE-1_NeAp	GCA_947310385_1	20	5216	91.2	1425	475	431/426	85.8	OX371223.1:309997113-310008514(+)
	Insecta	Diptera	Nephrotoma_appendiculata	Nephrotoma_appendiculata-2	MULE-2_NeAp	GCA_947310385_1	10	4087	83.9	1398	466	204/207	57.5	OX371223.1:266763278-266774670(+)
	Insecta	Diptera	Nephrotoma_flavescens	Nephrotoma_flavescens-1	MULE-1_NeFl	GCA_932526605_1	29	5152	93.8	1425	475	396/426	68.4	OW052223.1:11939502-11950903(+)
	Insecta	Diptera	Nephrotoma_guestfalica	Nephrotoma_guestfalica-1	MULE-1_NeGu	GCA_963691935_1	15	5280	95.2	1425	475	431/426	92.1	OY829913.1:271889405-271900806(+)
	Insecta	Lepidoptera	Orthosia_gothica	Orthosia_gothica-1	MULE-1_OrGo	GCA_949775005_1	7	4518	99.54	1473	491	235/235	99.6	OX459036.1:23008420-23019872(+)
	Insecta	Diptera	Phaonia_angelicae	Phaonia_angelicae-1	MULE-1_PhAn	GCA_965111845_1	5	2086	95.2	816	272	168/141	64.9	OZ217473.1:140535495-140546788(+)
	Insecta	Diptera	Tipula_fascipennis	Tipula_fascipennis-1	MULE-1_TiFa	GCA_965151645_1	6	3770	69.9	1410	470	149/140	63.9	OZ223789.1:220136864-220148137(+)
	Insecta	Diptera	Tipula_lateralis	Tipula_lateralis-1	MULE-1_TiLa	GCA_963932295_1	6	5152	95.6	1425	475	72/72	70.8	OZ010737.1:86162354-86173755(-)
	Insecta	Diptera	Tipula_vernalis	Tipula_vernalis-2	MULE-2_TiVe	GCA_958295665_1	6	2445	94.2	1395	465	168/154	65.5	OY282558.1:164224237-164235605(-)
	Insecta	Diptera	Topomyia_yanbarensis	Topomyia_yanbarensis-1	MULE-1_ToYa	GCA_030247195_1	5	4032	97.7	1083	361	215/215	64.7	CM058069.1:453304596-453316066(+)
MuDR-1xAP	Insecta	Hemiptera	Adelphocoris_suturalis	Adelphocoris_suturalis-1	MULE-1_AdSu	GCA_030762985_1	7	6420	92.2	2319	773	57/57	91.2	CM061040.1:42951407-42961971(+)
	Insecta	Hemiptera	Adelphocoris_suturalis	Adelphocoris_suturalis-2	MULE-2_AdSu	GCA_030762985_1	6	4416	96.8	2334	778	100/185	50.3	CM061041.1:5480206-5490767(+)
	Insecta	Coleoptera	Agriotes_lineatus	Agriotes_lineatus-1	MULE-1_AgLi	GCA_940337035_1	5	3845	95.7	1506	502	37/37	97.3	CALNHX010001081.1:85849-96410(-)
	Insecta	Coleoptera	Ampedus_sanguinolentus	Ampedus_sanguinolentus-1	MULE-1_AmSa	GCA_964234815_1	8	5279	99.2	1437	479	41/41	90.2	OZ174269.1:64707052-64717610(+)
	Insecta	Orthoptera	Anabrus_simplex	Anabrus_simplex-1	MULE-1_AnSi	GCA_040414725_1	6	5050	92.9	2346	782	142/143	84.6	CM080311.1:177546811-177557372(+)
	Insecta	Hemiptera	Apolygus_lucorum	Apolygus_lucorum-1	MULE-1_ApLu	GCA_009739505_2	6	9078	82.7	1935	645	76/76	90.8	CM019181.2:55576328-55586892(+)
	Insecta	Trichoptera	Athripsodes_cinereus	Athripsodes_cinereus-1	MULE-1_AtCi	GCA_947579605_1	6	6584	99.8	2343	781	113/116	87.8	OX388305.1:11877815-11888379(-)
	Insecta	Coleoptera	Ceutorhynchus_obstrictus	Ceutorhynchus_obstrictus-1	MULE-1_CeOb	GCA_965178145_1	7	5504	99.7	1488	496	41/41	95.1	OZ238014.1:37484959-37495535(+)
	Insecta	Coleoptera	Chrysolina_haemoptera	Chrysolina_haemoptera-1	MULE-1_ChHa	GCA_958298965_1	11	3673	99.97	1563	521	41/41	97.6	OY282587.1:21881805-21892366(+)
	Insecta	Hemiptera	Closterotomus_trivialis	Closterotomus_trivialis-1	MULE-1_ClTr	GCA_965211935_1	5	4861	93.1	2034	678	40/40	95	OZ243020.1:88062171-88072735(+)
	Insecta	Hemiptera	Corythucha_ciliata	Corythucha_ciliata-1	MULE-1_CoCi	GCA_038030265_1	6	6899	84.2	2403	801	464/469	70.7	CM075938.1:61723087-61733648(+)
	Insecta	Hemiptera	Corythucha_ciliata	Corythucha_ciliata-2	MULE-2_CoCi	GCA_038030265_1	9	6181	87.5	1734	578	42/42	81	CM075938.1:52466005-52476572(-)
	Insecta	Blattodea	Ectobius_pallidus	Ectobius_pallidus-1	MULE-1_EcPa	GCA_964059185_1	7	4174	93.7	2364	788	80/81	76.5	OZ060430.1:45389398-45399962(+)
	Insecta	Blattodea	Ectobius_pallidus	Ectobius_pallidus-2	MULE-2_EcPa	GCA_964059185_1	6	4093	95.5	2364	788	86/84	74.7	OZ060422.1:172824583-172835147(-)
	Insecta	Coleoptera	Galeruca_laticollis	Galeruca_laticollis-1	MULE-1_GaLa	GCA_963921935_1	6	4580	98.3	1473	491	43/43	88.4	OY998179.1:126028782-126039340(-)
	Insecta	Coleoptera	Galeruca_laticollis	Galeruca_laticollis-2	MULE-2_GaLa	GCA_963921935_1	5	4798	81.4	1764	588	42/42	88.1	OY998180.1:91722651-91733227(+)
	Insecta	Coleoptera	Grypus_equiseti	Grypus_equiseti-1	MULE-1_GrEq	GCA_964656865_1	6	4943	97.7	1560	520	38/38	94.7	OZ210586.1:25748918-25759479(-)
	Insecta	Hemiptera	Harpocera_thoracica	Harpocera_thoracica-1	MULE-1_HaTh	GCA_964273525_1	5	7118	98.8	1701	567	31/31	93.5	OZ187095.1:3565364-3575922(+)
	Insecta	Hemiptera	Kuschelorhynchus_macadamiae	Kuschelorhynchus_macadamiae-1	MULE-1_KuMa	GCA_030620095_1	5	6895	88.3	1497	499	39/39	94.9	JAUTXW010000504.1:1472990-1483566(+)
	Arachnida	Araneae	Latrodectus_hesperus	Latrodectus_hesperus-1	MULE-1_LaHe	GCA_037975125_2	8	6586	85.5	2172	724	116/116	72.4	CM075860.2:9243458-9254019(-)
	Insecta	Hemiptera	Macrosteles_quadrilineatus	Macrosteles_quadrilineatus-1	MULE-1_MaQu	GCA_028750875_1	6	5146	87	2292	764	78/77	91	JAQOVI010000006.1:57780120-57790681(-)
	Insecta	Coleoptera	Odontolabis_cuvera	Odontolabis_cuvera-1	MULE-1_OdCu	GCA_049462965_1	12	3911	94.6	1389	463	22/22	95.5	CM111974.1:20040747-20051320(+)
	Insecta	Coleoptera	Odontolabis_cuvera	Odontolabis_cuvera-2	MULE-2_OdCu	GCA_049462965_1	5	3911	99.9	1389	371	30/28	93.3	CM111973.1:74350989-74361562(+)
	Insecta	Coleoptera	Opilo_mollis	Opilo_mollis-1	MULE-1_OpMo	GCA_964338635_1	10	3571	94.4	810	270	43/43	81.4	CAYETL010000004.1:114499-125060(+)
	Insecta	Coleoptera	Opilo_mollis	Opilo_mollis-2	MULE-2_OpMo	GCA_964338635_1	7	3764	89.1	1767	589	442/353	53.2	OZ201988.1:198363222-198373786(+)
	Insecta	Coleoptera	Opilo_mollis	Opilo_mollis-3	MULE-3_OpMo	GCA_964338635_1	9	3877	92.8	1455	485	49/50	96	OZ201992.1:15046260-15056821(+)
	Insecta	Hemiptera	Stictocephala_bisonia	Stictocephala_bisonia-1	MULE-1_StBi	GCA_035578905_1	7	4673	91.4	2379	793	46/46	89.1	JAQJVL010000304.1:870560-881121(+)
	Insecta	Hemiptera	Stictocephala_bisonia	Stictocephala_bisonia-2	MULE-2_StBi	GCA_035578905_1	6	4658	96.4	2319	773	34/34	91.2	JAQJVL010000242.1:701800-712361(-)
	Insecta	Coleoptera	Tetropium_fuscum	Tetropium_fuscum-1	MULE-1_TeFu	GCA_964058775_1	10	3498	93.4	2430	810	121/77	50.4	OZ060249.1:21105388-21115949(+)
	Insecta	Coleoptera	Trigonoscuta_pilosa	Trigonoscuta_pilosa-1	MULE-1_TrPi	GCA_046128435_1	6	3789	99.7	1482	494	63/63	98.4	JBJXVV010000001.1:280287986-280298547(-)
	Insecta	Coleoptera	Trigonoscuta_pilosa	Trigonoscuta_pilosa-2	MULE-2_TrPi	GCA_046128435_1	5	3788	99.7	1482	494	63/63	98.4	JBJXVV010000001.1:288654951-288665512(-)
non_reference	Insecta	Lepidoptera	Acleris_emargana	Acleris_emargana-1	MULE-1_AcEm	GCA_927399475_2	7	6048	96.4	1410	470	348/348	96.8	OV656844.1:19294885-19306121(+)
	Insecta	Lepidoptera	Acleris_holmiana	Acleris_holmiana-1	MULE-1_AcHo	GCA_949316455_1	5	3819	98.6	1401	467	52/51	92.3	OX438762.1:44592670-44603921(-)
	Insecta	Lepidoptera	Acleris_literana	Acleris_literana-1	MULE-1_AcLi	GCA_946894065_1	5	4143	99	1359	453	329/329	98.2	OX335668.1:52247761-52259084(+)
	Insecta	Lepidoptera	Acleris_sparsana	Acleris_sparsana-1	MULE-1_AcSp	GCA_923062465_1	5	4517	99.2	1377	459	49/49	98	OZ014454.1:4812737-4823898(+)
	Insecta	Lepidoptera	Acleris_umbrana	Acleris_umbrana-1	MULE-1_AcUm	GCA_964330395_1	11	4268	98.8	1224	408	40/40	97.5	CAYELL010000001.1:46671790-46683203(+)
	Insecta	Lepidoptera	Agonopterix_heracliana	Agonopterix_heracliana-1	MULE-1_AgHe	GCA_963693445_1	8	3092	98.2	1434	478	201/201	96	OY856307.1:25185675-25196947(+)
	Insecta	Lepidoptera	Agriopis_leucophaearia	Agriopis_leucophaearia-1	MULE-1_AgLe	GCA_949125355_1	5	7659	71.5	1407	469	91/91	95.6	OX421261.1:3961122-3972487(-)
	Insecta	Coleoptera	Agriotes_obscurus	Agriotes_obscurus-3	MULE-3_AgOb	GCA_040955315_2	38	4427	98	849	283	124/118	54.8	JBEBYU020000001.1:67675384-67686932(+)
	Insecta	Lepidoptera	Agrochola_lota	Agrochola_lota-1	MULE-1_AgLo	GCA_947364205_1	6	4685	88.6	1371	457	155/155	100	OX376240.1:16605226-16616579(+)
	Insecta	Lepidoptera	Agrotis_exclamationis	Agrotis_exclamationis-1	MULE-1_AgEx	GCA_950005045_1	5	4407	78.2	1140	380	93/93	95.7	OX465436.1:12079892-12091101(-)
	Insecta	Lepidoptera	Agrotis_segetum	Agrotis_segetum-1	MULE-1_AgSe	GCA_036375495_1	7	4670	93.4	1398	466	61/73	72.6	JAQSVV010000002.1:3645077-3656442(+)
	Arachnida	Araneae	Amaurobius_ferox	Amaurobius_ferox-1	MULE-1_AmFe	GCA_951213105_1	28	5819	64.5	2955	985	87/87	71.3	OX578134.1:68399483-68410044(+)
	Insecta	Coleoptera	Anaspis_frontalis	Anaspis_frontalis-1	MULE-1_AnFr	GCA_964243895_1	6	4988	97.4	1380+783	460+261	107/106	77.8	OZ175968.1:145285403-145295871(-)
	Insecta	Lepidoptera	Apoda_limacodes	Apoda_limacodes-1	MULE-1_ApLi	GCA_946406115_1	8	6836	87.2	1107	369	112/108	81.3	OX291544.1:16555856-16567038(+)
	Insecta	Lepidoptera	Apotomis_betuletana	Apotomis_betuletana-1	MULE-1_ApBe	GCA_947623375_1	8	4023	99	1365	455	113/113	98.2	OX392505.1:17882738-17894049(+)
	Insecta	Lepidoptera	Apotomis_capreana	Apotomis_capreana-1	MULE-1_ApCa	GCA_947623375_1	5	5566	97.5	1359	453	384/379	92.4	OX392499.1:22395819-22406965(-)
	Insecta	Lepidoptera	Apotomis_capreana	Apotomis_capreana-2	MULE-2_ApCa	GCA_947623375_1	6	4203	97	1362	454	223/223	99.1	OX392498.1:54677516-54688617(-)
	Insecta	Lepidoptera	Apotomis_turbidana	Apotomis_turbidana-1	MULE-1_ApTu	GCA_905147355_2	7	6467	98.8	1395	465	37/37	89.2	LR990291.1:9254251-9265478(-)
	Insecta	Lepidoptera	Apotomis_turbidana	Apotomis_turbidana-2	MULE-2_ApTu	GCA_905147355_2	5	5371	95.5	1371	457	132/111	57.6	LR990282.1:10580417-10591602(+)
	Arachnida	Araneae	Argiope_trifasciata	Argiope_trifasciata-1	MULE-1_ArTr	GCA_026543055_1	6	3358	99.97	2613	871	102/102	100	JAPMOQ010017292.1:2928597-2939158(+)
	Insecta	Lepidoptera	Argyresthia_goedartella	Argyresthia_goedartella-2	MULE-2_ArGo	GCA_949825045_1	6	4221	100	1113	371	340/339	96.2	OX463820.1:14019068-14030250(+)
	Insecta	Lepidoptera	Athetis_lepigone	Athetis_lepigone-1	MULE-1_AtLe	GCA_033675125_1	6	4295	98.7	1368	456	86/86	100	CM066216.1:14978565-14989714(+)
	Insecta	Lepidoptera	Athrips_mouffetella	Athrips_mouffetella-1	MULE-1_AtMo	GCA_947532105_1	11	2805	94.7	1236	412	85/85	96.5	OX383957.1:18467566-18478739(+)
	Insecta	Lepidoptera	Bryophila_domestica	Bryophila_domestica-1	MULE-1_BrDo	GCA_965153255_1	12	4295	86.3	1368	456	86/86	84.5	OZ229014.1:15202071-15213427(+)
	Insecta	Lepidoptera	Camptogramma_bilineatum	Camptogramma_bilineatum-1	MULE-1_CaBi	GCA_958496255_1	20	6537	96.3	1398	466	138/151	84.1	OY292454.1:10981456-10992854(+)
	Insecta	Lepidoptera	Caradrina_kadenii	Caradrina_kadenii-1	MULE-1_CaKa	GCA_947462355_1	4	3683	100	1383	461	100/100	100	CANHQD010000014.1:1907756-1916329(-)
	Insecta	Lepidoptera	Catocala_fraxini	Catocala_fraxini-1	MULE-1_CaFr	GCA_930367265_1	5	3860	98.4	1326	442	440/445	88.5	OV884026.1:14656215-14667424(+)
	Insecta	Trichoptera	Ceraclea_dissimilis	Ceraclea_dissimilis-2	MULE-2_CeDi	GCA_963576895_1	16	7063	90.9	1350+636	450+212	69/69	97.1	OY756358.1:10379323-10390658(+)
	Insecta	Lepidoptera	Cerapteryx_graminis	Cerapteryx_graminis-1	MULE-1_CeGr	GCA_965112785_1	5	4582	99.7	1380	460	145/168	79.2	OZ219193.1:19102232-19113600(-)
	Insecta	Lepidoptera	Cerapteryx_graminis	Cerapteryx_graminis-2	MULE-2_CeGr	GCA_965112785_1	9	4407	91.3	1140	380	93/93	92.5	OZ219183.1:13408496-13418691(+）
	Insecta	Lepidoptera	Cerapteryx_graminis	Cerapteryx_graminis-3	MULE-3_CeGr	GCA_965112785_1	7	4405	95	1140	380	147/133	75.5	OZ219196.1:31018741-31029950(+)
	Insecta	Lepidoptera	Cerapteryx_graminis	Cerapteryx_graminis-4	MULE-4_CeGr	GCA_965112785_1	12	4407	98.1	1140	380	93/93	91.4	OZ219185.1:4018809-4030018(-)
	Insecta	Lepidoptera	Cerastis_rubricosa	Cerastis_rubricosa-1	MULE-1_CeRu	GCA_949152445_1	6	4285	98	1380	460	153/201	70.1	OX424524.1:10490744-10502112(+)
	Insecta	Lepidoptera	Clepsis_consimilana	Clepsis_consimilana-1	MULE-1_ClCo	GCA_965122485_1	7	2879	99.4	1374	458	36/36	100	OZ222437.1:30316859-30328068(+)
	Insecta	Lepidoptera	Cosmia_pyralina	Cosmia_pyralina-1	MULE-1_CoPy	GCA_946251885_1	5	4406	83.2	1140	380	93/93	93.5	OX276352.1:2308479-2319688(+)
	Insecta	Lepidoptera	Cosmia_pyralina	Cosmia_pyralina-2	MULE-2_CoPy	GCA_946251885_1	7	4406	99.7	1140	380	147/133	76.9	OX276342.1:26273291-26283486(+)
	Insecta	Lepidoptera	Crambus_pascuella	Crambus_pascuella-1	MULE-1_CrPa	GCA_964341515_1	6	9206	95.7	1377	459	171/171	93.6	OZ205569.1:41538558-41549932(-)
	Insecta	Lepidoptera	Cryphia_algae	Cryphia_algae-1	MULE-1_CrAl	GCA_964341545_1	15	4295	93.7	1368	456	97/86	86.6	OZ205633.1:4570639-4581995(-)
	Insecta	Lepidoptera	Cyclophora_punctaria	Cyclophora_punctaria-1	MULE-1_CyPu	GCA_951394245_1	5	4329	98.3	1014	338	44/132	25.8	OX596197.1:3818135-3829486(+)
	Insecta	Lepidoptera	Cydia_pomonella	Cydia_pomonella-1	MULE-1_CyPo	GCA_033807575_1	6	6654	98.5	1551	517	371/371	99.7	CM066350.1:24214478-24225690(+)
	Insecta	Lepidoptera	Cydia_splendana	Cydia_splendana-1	MULE-1_CySp	GCA_910591565_2	7	4537	99.98	1467	489	132/132	97.7	OU342871.1:8318490-8329705(+)
	Insecta	Lepidoptera	Diarsia_brunnea	Diarsia_brunnea-1	MULE-1_DiBr	GCA_949774965_1	5	4524	83.2	1380	460	153/201	69.2	OX459007.1:6106681-6117749(-)
	Insecta	Lepidoptera	Diarsia_mendica	Diarsia_mendica-1	MULE-1_DiMe	GCA_949316265_1	8	4692	93.2	1380	460	153/201	70.1	OX438887.1:22410068-22421436(-)
	Arachnida	Araneae	Dolomedes_plantarius	Dolomedes_plantarius-2	MULE-2_DoPl	GCA_907164885_2	7	7283	92.4	1644	548	93/93	94.6	OU015492.1:46003885-46014446(+)
	Arachnida	Araneae	Dolomedes_plantarius	Dolomedes_plantarius-3	MULE-3_DoPl	GCA_907164885_2	6	5398	97.4	2484	828	95/95	88.4	OU015490.1:22048033-22058597(-)
	Insecta	Lepidoptera	Dysauxes_ancilla	Dysauxes_ancilla-1	MULE-1_DyAn	GCA_965246625_1	6	4490	99.1	1119+687	373+229	474/474	96.4	OZ251858.1:7788654-7799764(+)
	Insecta	Lepidoptera	Elaphria_venustula	Elaphria_venustula-1	MULE-1_ElVe	GCA_964656345_1	8	4295	100	1368	456	86/86	98.8	OZ209948.1:14548468-14559824(-)
	Insecta	Lepidoptera	Elaphria_venustula	Elaphria_venustula-2	MULE-2_ElVe	GCA_964656345_1	5	4471	95	1380	460	153/201	67.7	OZ209948.1:11747596-11758964(+)
	Insecta	Lepidoptera	Elaphria_venustula	Elaphria_venustula-3	MULE-3_ElVe	GCA_964656345_1	8	2698	100	1365	455	478/478	100	OZ209948.1:7534772-7546128(-)
	Insecta	Lepidoptera	Epirrhoe_tristata	Epirrhoe_tristata-1	MULE-1_EpTr	GCA_951394285_1	6	2822	98.2	1386	462	91/90	89	OX596136.1:15585045-15596257(+)
	Arachnida	Araneae	Eratigena_atrica	Eratigena_atrica-1	MULE-1_ErAt	GCA_965122215_1	63	6751	72.9	2568	856	62/62	27.9	OZ222584.1:39905346-39915907(+)
	Insecta	Lepidoptera	Eremobia_ochroleuca	Eremobia_ochroleuca-1	MULE-1_ErOc	GCA_949629135_1	5	4353	99.2	1140	380	147/133	77.6	OX451395.1:12589715-12599910(+)
	Insecta	Lepidoptera	Eremobia_ochroleuca	Eremobia_ochroleuca-2	MULE-2_ErOc	GCA_949629135_1	5	4036	99.7	1104	368	99/99	94.9	OX451394.1:19695270-19706548(+)
	Insecta	Lepidoptera	Eremobia_ochroleuca	Eremobia_ochroleuca-3	MULE-3_ErOc	GCA_949629135_1	14	4353	99.4	1140	380	84/84	96.4	OX451398.1:16416785-16427994(+)
	Insecta	Lepidoptera	Erynnis_tages	Erynnis_tages-1	MULE-1_ErTa	GCA_905147235_1	5	4049	99.9	711	237	46/46	93.5	LR990091.1:3397322-3408699(+)
	Insecta	Lepidoptera	Euclidia_mi	Euclidia_mi-1	MULE-1_EuMi	GCA_944739405_2	24	4295	82	1368	456	86/86	94.2	OX123181.2:29352062-29363418(+)
	Insecta	Lepidoptera	Eudemis_profundana	Eudemis_profundana-1	MULE-1_EuPr	GCA_947034925_1	11	4715	98.6	1365	455	72/72	95.8	OX344796.1:19819861-19831214(-)
	Insecta	Lepidoptera	Eudemis_profundana	Eudemis_profundana-2	MULE-2_EuPr	GCA_947034925_1	20	5654	90.1	1185	395	32/32	100	OX344795.1:4126520-4137798(+)
	Insecta	Lepidoptera	Eudemis_profundana	Eudemis_profundana-3	MULE-3_EuPr	GCA_947034925_1	9	5763	98.3	1059	353	76/76	100	OX344795.1:35660688-35671816(+)
	Insecta	Lepidoptera	Eudonia_delunella	Eudonia_delunella-1	MULE-1_EuDe	GCA_964655575_1	9	2879	99.8	1374	458	36/36	100	OZ209265.1:8504788-8515997(+)
	Insecta	Lepidoptera	Eudonia_lacustrata	Eudonia_lacustrata-1	MULE-1_EuLa	GCA_947562085_1	5	4834	95.1	1359	453	34/34	100	OX387328.1:2076802-2088008(+)
	Insecta	Lepidoptera	Eugnorisma_glareosa	Eugnorisma_glareosa-1	MULE-1_EuGl	GCA_947578425_1	6	4293	99.4	1140	380	147/133	75.5	OX387960.1:2223747-2233942(+)
	Insecta	Lepidoptera	Eupithecia_pulchellata	Eupithecia_pulchellata-1	MULE-1_EuPu	GCA_963931895_1	5	5924	78.9	1515	505	281/281	98.6	OZ007534.1:5830313-5841567(+)
	Insecta	Lepidoptera	Eupithecia_pulchellata	Eupithecia_pulchellata-2	MULE-2_EuPu	GCA_963931895_1	5	4089	96.7	1020	340	53/53	96.2	OZ007539.1:5927485-5938778(+)
	Insecta	Lepidoptera	Eupithecia_pulchellata	Eupithecia_pulchellata-3	MULE-3_EuPu	GCA_963931895_1	5	4084	99.1	1020	340	53/53	96.2	CAWVOY010000091.1:11027-18952(-)
	Insecta	Lepidoptera	Eupithecia_pulchellata	Eupithecia_pulchellata-4	MULE-4_EuPu	GCA_963931895_1	5	4084	99.98	1020	340	53/53	96.2	OZ007525.1:10686307-10697595(-)
	Insecta	Lepidoptera	Eupithecia_pulchellata	Eupithecia_pulchellata-5	MULE-5_EuPu	GCA_963931895_1	12	4089	99.1	1020	340	53/53	96.2	OZ007522.1:11019144-11030437(+)
	Insecta	Lepidoptera	Eupithecia_pulchellata	Eupithecia_pulchellata-6	MULE-6_EuPu	GCA_963931895_1	6	4089	99.98	1020	340	53/53	96.2	OZ007520.1:5517185-5528478(+)
	Insecta	Lepidoptera	Eurois_occulta	Eurois_occulta-1	MULE-1_EuOc	GCA_950022335_1	8	5727	76.6	1383	461	182/182	88.5	OX465480.1:17667871-17679239(+)
	Insecta	Lepidoptera	Eurois_occulta	Eurois_occulta-2	MULE-2_EuOc	GCA_950022335_1	5	4407	97.9	1140	380	93/93	96.8	OX465478.1:19407455-19417650(+)
	Insecta	Lepidoptera	Fissipunctia_ypsillon	Fissipunctia_ypsillon-1	MULE-1_FiYp	GCA_947568875_1	5	4022	99.5	1113	371	221/221	99.5	OX387650.1:6445745-6456927(-)
	Insecta	Lepidoptera	Furcula_furcula	Furcula_furcula-1	MULE-1_FuFu	GCA_911728495_1	5	5716	98.2	1164	388	433/434	99.5	OU452243.1:13919483-13930698(-)
	Arachnida	Araneae	Gibbaranea_gibbosa	Gibbaranea_gibbosa-1	MULE-1_GiGi	GCA_964059485_1	5	9972	97	1149	383	73/73	82.2	OZ060746.1:213586752-213598465(+)
	Insecta	Lepidoptera	Hecatera_bicolorata	Hecatera_bicolorata-1	MULE-1_HeBi	GCA_965226135_1	17	4295	99.95	1368	456	86/86	100	OZ245442.1:16032027-16043383(-)
	Insecta	Lepidoptera	Hecatera_bicolorata	Hecatera_bicolorata-2	MULE-2_HeBi	GCA_965226135_1	5	4408	99.6	1140	380	93/93	94.6	OZ245452.1:19403757-19414966(-)
	Insecta	Lepidoptera	Hecatera_dysodea	Hecatera_dysodea-1	MULE-1_HeDy	GCA_905332915_2	11	4170	99.8	1320	440	93/93	96.8	HG995288.1:21796693-21806888(+)
	Insecta	Lepidoptera	Hedya_salicella	Hedya_salicella-1	MULE-1_HeSa	GCA_905404275_2	7	4716	91.6	1365	455	72/72	93.1	FR990098.1:16059159-16070512(+)
	Insecta	Lepidoptera	Hedya_salicella	Hedya_salicella-2	MULE-2_HeSa	GCA_905404275_2	7	4220	98.4	1362	454	223/223	96.9	FR990096.1:44787042-44798347(+)
	Insecta	Lepidoptera	Hypena_proboscidalis	Hypena_proboscidalis-1	MULE-1_HyPr	GCA_905147285_1	7	4777	99	1380	460	153/201	69.7	LR990127.1:3057151-3068519(+)
	Insecta	Lepidoptera	Hypomecis_atomaria	Hypomecis_atomaria-1	MULE-1_HyAt	GCA_964007245_1	22	5299	89.6	942	314	72/72	87.5	OZ023284.1:12905359-12916517(+)
	Insecta	Lepidoptera	Hyppa_rectilinea	Hyppa_rectilinea-1	MULE-1_HyRe	GCA_951799385_1	8	5033	90.4	1128	376	1146/1146	98.4	OX637300.1:11711835-11722342(+)
	Insecta	Lepidoptera	Hyppa_rectilinea	Hyppa_rectilinea-2	MULE-2_HyRe	GCA_951799385_1	8	5033	86.6	1128	376	1168/1164	96.8	OX637300.1:11712846-11724007(-)
	Insecta	Hemiptera	Kuschelorhynchus_macadamiae	Kuschelorhynchus_macadamiae-9	MULE-9_KuMa	GCA_030620095_1	17	4709	76	1098	366	32/32	75	JAUTXW010000379.1:1308469-1318982(-)
	Insecta	Lepidoptera	Lathronympha_strigana	Lathronympha_strigana-1	MULE-1_LaSt	GCA_949128165_1	9	4017	99.8	1407	469	195/195	97.9	OX421901.1:8937814-8949182(-)
	Insecta	Coleoptera	Listronotus_bonariensis	Listronotus_bonariensis-1	MULE-1_LiBo	GCA_014170235_1	9	3465	91.9	1221+1326	407+442	166/166	91.6	JACEGR010002054.1:25762-37924(+)
	Insecta	Coleoptera	Longitarsus_dorsalis	Longitarsus_dorsalis-2	MULE-2_LoDo	GCA_965178105_1	5	5196	75.5	702+783	234+261	123/117	69.4	OZ238097.1:29476675-29487251(-)
	Insecta	Lepidoptera	Lycophotia_porphyrea	Lycophotia_porphyrea-1	MULE-1_LyPo	GCA_950005105_1	12	4405	95.7	1140	380	152/184	58.3	OX465387.1:1393083-1403278(+)
	Insecta	Lepidoptera	Lycophotia_porphyrea	Lycophotia_porphyrea-2	MULE-2_LyPo	GCA_950005105_1	10	4405	92.4	1140	380	93/93	95.7	OX465383.1:25219728-25229923(+)
	Insecta	Lepidoptera	Lygephila_craccae	Lygephila_craccae-1	MULE-1_LyCr	GCA_964273745_1	5	4185	92.4	1380	460	153/201	68.7	OZ187353.1:18697010-18708378(+)
	Insecta	Lepidoptera	Lygephila_craccae	Lygephila_craccae-2	MULE-2_LyCr	GCA_964273745_1	8	4411	99.8	1140	380	147/133	76.9	OZ187345.1:14269120-14279315(+)
	Insecta	Lepidoptera	Lysandra_bellargus	Lysandra_bellargus-1	MULE-1_LyBe	GCA_905333045_1	11	3075	99.8	1140	380	84/84	97.6	HG995320.1:17540910-17549480(+)
	Insecta	Hemiptera	Magicicada_septendecula	Magicicada_septendecula-2	MULE-2_MaSe	GCA_034769895_1	13	5931	96.6	2472	824	62/62	62.9	CM068367.1:1230301535-1230312105(+)
	Insecta	Lepidoptera	Maniola_jurtina	Maniola_jurtina-1	MULE-1_MaJu	GCA_905333055_1	6	3058	99.9	711	237	46/46	93.5	HG995227.1:10827579-10838956(+)
	Insecta	Lepidoptera	Maniola_tithonus	Maniola_tithonus-1	MULE-1_MaTi	GCA_965117215_1	6	4263	99.95	711	237	46/46	93.5	OZ220853.1:6293956-6305333(+)
	Insecta	Lepidoptera	Mesapamea_secalis	Mesapamea_secalis-1	MULE-1_MeSe	GCA_965117175_1	8	4985	79.7	939	313	34/36	80.6	OZ220978.1:9473465-9484647(+)
	Insecta	Lepidoptera	Miltochrista_miniata	Miltochrista_miniata-1	MULE-1_MiMi	GCA_933228765_1	44	4678	98	1071	357	77/77	90.9	OW121747.1:8558120-8569227(+)
	Insecta	Lepidoptera	Monopis_laevigella	Monopis_laevigella-1	MULE-1_MoLa	GCA_947458855_1	45	3317	98.6	1398	466	40/40	90	CANHBK010000026.1:1598685-1607255(+)
	Insecta	Lepidoptera	Mormo_maura	Mormo_maura-1	MULE-1_MoMa	GCA_965196665_1	7	4386	96.8	1140	380	152/184	59.8	OZ239812.1:6663796-6673991(-)
	Insecta	Lepidoptera	Muschampia_baetica	Muschampia_baetica-1	MULE-1_MuBa	GCA_965200415_1	10	3328	99.8	711	237	46/46	93.5	OZ241457.1:23051132-23062509(+)
	Insecta	Lepidoptera	Mythimna_pallens	Mythimna_pallens-1	MULE-1_MyPa	GCA_961205895_1	5	4080	99.9	1119	373	581/1057	44.8	OY540830.1:5400439-5411618(+)
	Insecta	Lepidoptera	Noctua_fimbriata	Noctua_fimbriata-1	MULE-1_NoFi	GCA_905163415_1	10	4404	99	1140	380	93/93	94.6	LR990929.1:3467405-3478614(-)
	Insecta	Lepidoptera	Notocelia_uddmanniana	Notocelia_uddmanniana-1	MULE-1_NoUd	GCA_905163555_1	6	4348	93.7	1377	459	38/38	92.1	LR991052.1:64822872-64834024(+)
	Insecta	Lepidoptera	Ochlodes_sylvanus	Ochlodes_sylvanus-1	MULE-1_OcSy	GCA_905404295_2	6	3809	99.3	711	237	46/46	93.5	FR990144.1:9573664-9585041(+)
	Insecta	Lepidoptera	Ochropleura_plecta	Ochropleura_plecta-1	MULE-1_OcPl	GCA_905475445_1	8	4789	92.5	1380	460	136/159	79.9	FR997738.1:13761264-13772632(+)
	Insecta	Lepidoptera	Orthosia_gracilis	Orthosia_gracilis-1	MULE-1_OrGr	GCA_947562075_1	6	3873	98.4	1392	464	138/102	58.2	OX387264.1:46707923-46719279(+)
	Malacostraca	Decapoda	Palaemon_carinicauda	Palaemon_carinicauda-1	MULE-1_PaCa	GCA_036898095_2	5	7555	90.8	3408	1136	222/22	97.7	CM072467.1:119233515-119244091(-)
	Insecta	Lepidoptera	Pammene_aurita	Pammene_aurita-1	MULE-1_PaAu	GCA_947086415_1	5	3989	97.9	1374	458	67/67	97	OX352290.1:25218155-25229502(+)
	Insecta	Lepidoptera	Pammene_aurita	Pammene_aurita-2	MULE-2_PaAu	GCA_947086415_1	6	3878	78.7	1410	470	185/174	63.8	LR991052.1:31842771-31853938(+)
	Insecta	Lepidoptera	Pammene_aurita	Pammene_aurita-3	MULE-3_PaAu	GCA_947086415_1	7	4068	99.3	1407	469	195/195	96.9	OX352289.1:29092935-29104276(-)
	Insecta	Lepidoptera	Pammene_aurita	Pammene_aurita-4	MULE-4_PaAu	GCA_947086415_1	7	5089	97.7	1392	464	199/232	68.7	OX352289.1:43045343-43056645(-)
	Insecta	Lepidoptera	Panemeria_tenebrata	Panemeria_tenebrata-1	MULE-1_PaTe	GCA_965115935_1	5	4161	93	1113	371	221/221	98.2	OZ220621.1:4558598-4569780(-)
	Arachnida	Opiliones	Phalangium_opilio	Phalangium_opilio-1	MULE-1_PhOp	GCA_019434445_1	5	6214	98.5	2226	742	405/391	94.1	JAEQBA010002474.1:39301-49862(+)
	Insecta	Coleoptera	Photinus_pyralis	Photinus_pyralis-2	MULE-2_PhPy	GCA_008802855_1	6	5698	87.9	1233+918	411+306	280/219	66.2	VVIM01000004.1:7881523-7892531(+)
	Insecta	Lepidoptera	Plagodis_pulveraria	Plagodis_pulveraria-1	MULE-1_PlPu	GCA_963890685_1	12	7881	76	1080	360	1193/1191	52.7	OY982956.1:8901526-8912690(+)
	Insecta	Lepidoptera	Polia_nebulosa	Polia_nebulosa-1	MULE-1_PoNe	GCA_951329385_1	5	4404	97.4	1140	380	147/133	76.9	OX589609.1:22186153-22196348(+)
	Insecta	Lepidoptera	Polia_nebulosa	Polia_nebulosa-2	MULE-2_PoNe	GCA_951329385_1	13	4404	99.95	1140	380	83/83	95.2	OX589601.1:30070474-30080669(+)
	Insecta	Lepidoptera	Polia_nebulosa	Polia_nebulosa-3	MULE-3_PoNe	GCA_951329385_1	7	4404	100	1140	380	83/83	96.4	OX589592.1:3161356-3171551(+)
	Insecta	Lepidoptera	Pseudoips_prasinana	Pseudoips_prasinana-1	MULE-1_PsPr	GCA_951640165_1	9	4295	99.7	1554	518	99/99	96	OX621234.1:27458580-27469936(-)
	Insecta	Lepidoptera	Pyrausta_cingulata	Pyrausta_cingulata-1	MULE-1_PyCi	GCA_964340805_1	5	4013	99.5	1497	499	37/37	91.9	OZ204157.1:6741088-6752369(-)
	Insecta	Lepidoptera	Rhyacionia_pinicolana	Rhyacionia_pinicolana-1	MULE-1_RhPi	GCA_964374345_1	5	4070	98.4	1395	465	150/150	100	OZ206434.1:4723678-4734896(-)
	Insecta	Orthoptera	Schistocerca_americana	Schistocerca_americana-1	MULE-1_ScAm	GCA_021461395_2	8	5369	75.6	1662	554	43/43	81.4	CM038235.1:871828078-871838633(-)
	Insecta	Orthoptera	Schistocerca_cancellata	Schistocerca_cancellata-1	MULE-1_ScCa	GCA_023864275_2	7	5194	85.6	1662	554	43/43	79.1	CM043674.1:263606671-263617234(-)
	Insecta	Orthoptera	Schistocerca_piceifrons	Schistocerca_piceifrons-1	MULE-1_ScPi	GCA_021461385_2	10	5402	91.9	1662	554	43/43	81.4	CM038249.1:132060320-132070884(+)
	Insecta	Lepidoptera	Spicauda_simplicius	Spicauda_simplicius-1	MULE-1_SpSi	GCA_949699795_1	9	4962	99.5	708	236	218/198	84.2	OX453060.1:16024716-16035916(-)
	Insecta	Lepidoptera	Standfussiana_lucernea	Standfussiana_lucernea-1	MULE-1_StLu	GCA_964057025_1	7	4687	96	1371	457	155/155	99.4	OZ059786.1:16176056-16187409(+)
	Insecta	Lepidoptera	Standfussiana_lucernea	Standfussiana_lucernea-2	MULE-2_StLu	GCA_964057025_1	6	4294	99.5	1140	380	147/133	77.6	OZ059787.1:15623985-15634180(+)
	Arachnida	Araneae	Stegodyphus_bicolor	Stegodyphus_bicolor-1	MULE-1_StBi	GCA_044657725_1	35	3355	97.4	2613	871	102/102	86.3	CP160568.1:171781926-171792487(+)
	Arachnida	Araneae	Stegodyphus_lineatus	Stegodyphus_lineatus-1	MULE-1_StLi	GCA_044657705_1	10	9139	92	1824	608	42/41	85.7	CP160548.1:24014319-24024880(-)
	Arachnida	Araneae	Stegodyphus_mimosarum	Stegodyphus_mimosarum-2	MULE-2_StMi	GCA_044660205_1	16	6265	91.9	2940	980	60/61	70.5	CP160529.1:133269353-133279914(+)
	Arachnida	Araneae	Stegodyphus_sarasinorum	Stegodyphus_sarasinorum-2	MULE-2_StSa	GCA_044658445_1	13	3355	95.3	2613	871	102/102	98	CP160522.1:137477893-137488454(+)
	Insecta	Hemiptera	Stictocephala_bisonia	Stictocephala_bisonia-3	MULE-3_StBi	GCA_035578905_1	5	6404	86.8	2502	834	60/60	95	JAQJVL010000623.1:456810-467374(-)
	Chilopoda	Geophilomorpha	Strigamia_acuminata	Strigamia_acuminata-1	MULE-1_StAc	GCA_949358305_1	6	7207	92.8	3183	1061	136/141	87.2	OX442318.1:13666792-13677365(-)
	Insecta	Mantodea	Tenodera_sinensis	Tenodera_sinensis-1	MULE-1_TeSi	GCA_030765045_1	7	5755	77.9	2400	800	116/121	79.3	CM060963.1:126774488-126785052(-)
	Insecta	Mantodea	Tenodera_sinensis	Tenodera_sinensis-2	MULE-2_TeSi	GCA_030765045_1	29	6316	66.4	2133	711	128/111	64.8	CM060963.1:157999611-158010175(+)
	Insecta	Mantodea	Tenodera_sinensis	Tenodera_sinensis-3	MULE-3_TeSi	GCA_030765045_1	6	6045	88.1	2409	803	115/115	93.9	CM060974.1:43180090-43190654(+)
	Insecta	Coleoptera	Tetropium_fuscum	Tetropium_fuscum-2	MULE-2_TeFu	GCA_964058775_1	12	3471	98.7	2709	903	67/67	95.5	OZ060246.1:19621448-19632015(-)
	Insecta	Lepidoptera	Thaumatotibia_leucotreta	Thaumatotibia_leucotreta-1	MULE-1_ThLe	GCA_025490895_1	13	4286	99	1383	461	24/24	91.7	JALPQI010000140.1:27426-38785(+)
	Insecta	Lepidoptera	Thymelicus_lineola	Thymelicus_lineola-1	MULE-1_ThLi	GCA_963932265_1	5	3810	100	711	237	46/46	93.5	OZ010681.1:13737815-13749192(+)
	Insecta	Lepidoptera	Timandra_comae	Timandra_comae-1	MULE-1_TiCo	GCA_958496195_1	9	4194	99.2	1119	373	583/1058	52.9	OY292354.1:609623-620802(+)
	Insecta	Diptera	Tipula_helvola	Tipula_helvola-1	MULE-1_TiHe	GCA_963556165_1	5	3968	73.4	1410	470	161/140	45.1	OY744482.1:250387294-250398689(+)
	Insecta	Lepidoptera	Trisateles_emortualis	Trisateles_emortualis-1	MULE-1_TrEm	GCA_947095525_1	7	4405	97.3	1140	380	93/93	93.5	OX352734.1:2323224-2334325(-）
	Insecta	Lepidoptera	Tyta_luctuosa	Tyta_luctuosa-1	MULE-1_TyLu	GCA_964288745_1	7	5114	99.9	711	237	166/166	97.6	OZ196734.1:11676089-11687460(+)

## Sheet: accession numbers-GCA
GCA_number
GCA_964058975_1.fna
GCA_963932465_1.fna
GCA_023864345_3.fna
GCA_946902985_2.fna
GCA_021461395_2.fna
GCA_964640705_1.fna
GCA_023898315_2.fna
GCA_021461385_2.fna
GCA_023897955_2.fna
GCA_023864275_2.fna
GCA_000661875_1.fna
GCA_965194745_1.fna
GCA_039090855_1.fna
GCA_034769895_1.fna
GCA_040414725_1.fna
GCA_026315105_1.fna
GCA_963931845_1.fna
GCA_023014485_1.fna
GCA_964019185_1.fna
GCA_036898095_2.fna
GCA_015478945_1.fna
GCA_963930645_1.fna
GCA_964235325_1.fna
GCA_032716605_1.fna
GCA_964291345_1.fna
GCA_965122215_1.fna
GCA_032717465_2.fna
GCA_044707065_1.fna
GCA_030765065_1.fna
GCA_015104395_2.fna
GCA_040549115_1.fna
GCA_040958095_1.fna
GCA_964417605_1.fna
GCA_038502225_1.fna
GCA_963969495_1.fna
GCA_018397895_1.fna
GCA_964198085_1.fna
GCA_022664845_1.fna
GCA_020271785_1.fna
GCA_013235015_1.fna
GCA_030765055_1.fna
GCA_951213105_1.fna
GCA_040182845_1.fna
GCA_029891345_1.fna
GCA_048987405_1.fna
GCA_009830355_1.fna
GCA_016164225_1.fna
GCA_044658445_1.fna
GCA_001188405_1.fna
GCA_023313725_1.fna
GCA_040183065_1.fna
GCA_040412425_1.fna
GCA_048544385_1.fna
GCA_940337035_1.fna
GCA_030220185_1.fna
GCA_030762935_1.fna
GCA_038380435_1.fna
GCA_024586415_1.fna
GCA_048455015_1.fna
GCA_042246355_1.fna
GCA_018397915_1.fna
GCA_044657725_1.fna
GCA_044658465_1.fna
GCA_046742065_1.fna
GCA_047496775_1.fna
GCA_044660205_1.fna
GCA_900490065_1.fna
GCA_019973935_1.fna
GCA_040182645_1.fna
GCA_964059485_1.fna
GCA_018207615_1.fna
GCA_907164885_2.fna
GCA_001587735_2.fna
GCA_013436015_1.fna
GCA_040365845_1.fna
GCA_043589495_1.fna
GCA_036346225_1.fna
GCA_019974015_1.fna
GCA_030765045_1.fna
GCA_964278025_1.fna
GCA_037953745_1.fna
GCA_044657705_1.fna
GCA_036320965_1.fna
GCA_030710605_1.fna
GCA_003012365_1.fna
GCA_964199285_1.fna
GCA_039881145_1.fna
GCA_965112255_1.fna
GCA_038373885_1.fna
GCA_010614865_2.fna
GCA_030143305_2.fna
GCA_023313115_1.fna
GCA_917563875_2.fna
GCA_013339725_1.fna
GCA_019973955_1.fna
GCA_040955315_2.fna
GCA_013339745_2.fna
GCA_023159025_1.fna
GCA_023969395_1.fna
GCA_041228495_2.fna
GCA_023375885_3.fna
GCA_032207245_1.fna
GCA_043773995_1.fna
GCA_043644785_1.fna
GCA_015228065_1.fna
GCA_030522465_2.fna
GCA_013339695_2.fna
GCA_031308135_1.fna
GCA_030762175_1.fna
GCA_944739405_2.fna
GCA_021130785_2.fna
GCA_964340895_1.fna
GCA_018991925_1.fna
GCA_045514875_1.fna
GCA_038277395_1.fna
GCA_964023285_1.fna
GCA_046128435_1.fna
GCA_002091895_1.fna
GCA_964199305_1.fna
GCA_016920785_2.fna
GCA_036971475_1.fna
GCA_964662295_1.fna
GCA_038994185_2.fna
GCA_047948215_1.fna
GCA_965183905_1.fna
GCA_965111905_1.fna
GCA_004210375_1.fna
GCA_003456935_1.fna
GCA_963921935_1.fna
GCA_026930045_1.fna
GCA_049308735_1.fna
GCA_036346205_1.fna
GCA_044115395_1.fna
GCA_963573305_1.fna
GCA_048987285_1.fna
GCA_964059185_1.fna
GCA_900474215_1.fna
GCA_963169105_1.fna
GCA_019049505_1.fna
GCA_963969285_1.fna
GCA_030620095_1.fna
GCA_016904865_1.fna
GCA_964035755_1.fna
GCA_936432065_2.fna
GCA_028571305_1.fna
GCA_016584305_1.fna
GCA_030386875_1.fna
GCA_964212115_1.fna
GCA_048605005_1.fna
GCA_011170035_1.fna
GCA_018983055_3.fna
GCA_044115325_1.fna
GCA_050004095_1.fna
GCA_040869045_1.fna
GCA_026289955_1.fna
GCA_013358835_2.fna
GCA_010016005_3.fna
GCA_026543055_1.fna
GCA_002204515_1.fna
GCA_038098605_1.fna
GCA_038088735_1.fna
GCA_026543865_1.fna
GCA_000517525_1.fna
GCA_032357855_1.fna
GCA_963675035_1.fna
GCA_040802335_1.fna
GCA_042767895_1.fna
GCA_965197075_1.fna
GCA_933228895_1.fna
GCA_963513935_1.fna
GCA_947563725_1.fna
GCA_965125955_1.fna
GCA_024679095_1.fna
GCA_958450375_1.fna
GCA_045410785_1.fna
GCA_040954645_1.fna
GCA_018342105_1.fna
GCA_921293095_1.fna
GCA_921293095_2.fna
GCA_964006375_1.fna
GCA_013339685_2.fna
GCA_017312705_2.fna
GCA_017312705_1.fna
GCA_026290005_1.fna
GCA_027921565_2.fna
GCA_035578905_1.fna
GCA_032361385_1.fna
GCA_048165185_1.fna
GCA_028673005_1.fna
GCA_932195095_1.fna
GCA_011833715_1.fna
GCA_041002905_1.fna
GCA_947359465_1.fna
GCA_017312745_1.fna
GCA_935421215_2.fna
GCA_964211845_1.fna
GCA_037975125_2.fna
GCA_932178445_1.fna
GCA_030545055_2.fna
GCA_964468525_1.fna
GCA_917880885_1.fna
GCA_022747635_2.fna
GCA_002093875_1.fna
GCA_034092305_1.fna
GCA_963583905_1.fna
GCA_963930735_1.fna
GCA_002313205_1.fna
GCA_011762765_2.fna
GCA_918026665_1.fna
GCA_032445375_1.fna
GCA_046254815_1.fna
GCA_964205235_1.fna
GCA_964251815_1.fna
GCA_964338635_1.fna
GCA_965111845_1.fna
GCA_036936625_1.fna
GCA_963170755_1.fna
GCA_929108145_2.fna
GCA_929113105_1.fna
GCA_964234815_1.fna
GCA_030067965_1.fna
GCA_049308425_1.fna
GCA_010883055_1.fna
GCA_963931995_1.fna
GCA_035046885_1.fna
GCA_032361705_1.fna
GCA_021605075_1.fna
GCA_040802395_1.fna
GCA_040802365_1.fna
GCA_963668995_1.fna
GCA_033782935_1.fna
GCA_963682025_1.fna
GCA_032273725_1.fna
GCA_024449915_1.fna
GCA_040805895_1.fna
GCA_035578175_1.fna
GCA_964212005_1.fna
GCA_964197785_1.fna
GCA_019202785_2.fna
GCA_038373865_1.fna
GCA_963924295_1.fna
GCA_963930755_1.fna
GCA_047663935_1.fna
GCA_037158775_1.fna
GCA_035041075_1.fna
GCA_011634705_1.fna
GCA_032273605_1.fna
GCA_964205205_1.fna
GCA_965194485_1.fna
GCA_944452925_2.fna
GCA_021605095_1.fna
GCA_964267455_1.fna
GCA_041228525_2.fna
GCA_023690525_1.fna
GCA_964211955_1.fna
GCA_949128135_1.fna
GCA_035222095_1.fna
GCA_932066315_1.fna
GCA_963675555_1.fna
GCA_963920685_1.fna
GCA_034211315_2.fna
GCA_907164705_1.fna
GCA_963921195_1.fna
GCA_032361765_1.fna
GCA_933210815_1.fna
GCA_965226705_1.fna
GCA_049308085_1.fna
GCA_930367215_1.fna
GCA_006491805_2.fna
GCA_963931805_1.fna
GCA_964188295_1.fna
GCA_032361885_1.fna
GCA_016648135_1.fna
GCA_965119595_1.fna
GCA_033319125_1.fna
GCA_947579665_1.fna
GCA_963978545_1.fna
GCA_025505425_1.fna
GCA_032361445_1.fna
GCA_035046485_1.fna
GCA_038502835_1.fna
GCA_964211865_1.fna
GCA_965246625_1.fna
GCA_044715735_1.fna
GCA_036785665_1.fna
GCA_964340935_1.fna
GCA_024139115_2.fna
GCA_943138885_2.fna
GCA_037179465_1.fna
GCA_963693315_1.fna
GCA_032273845_1.fna
GCA_035578135_1.fna
GCA_036926305_1.fna
GCA_021234595_1.fna
GCA_964291005_1.fna
GCA_028750875_1.fna
GCA_039000515_1.fna
GCA_963920525_1.fna
GCA_003667255_2.fna
GCA_964198035_1.fna
GCA_034190945_1.fna
GCA_019359885_1.fna
GCA_965246645_1.fna
GCA_040436065_2.fna
GCA_949987735_1.fna
GCA_047833675_1.fna
GCA_949825065_1.fna
GCA_025490895_1.fna
GCA_963576565_1.fna
GCA_049901595_1.fna
GCA_010014905_2.fna
GCA_030762985_1.fna
GCA_965234915_1.fna
GCA_965152675_1.fna
GCA_964204695_1.fna
GCA_958295665_1.fna
GCA_032884065_1.fna
GCA_943735925_1.fna
GCA_046523875_1.fna
GCA_917563855_2.fna
GCA_963966105_1.fna
GCA_964277105_1.fna
GCA_963082715_1.fna
GCA_011326945_2.fna
GCA_046862725_1.fna
GCA_036346155_1.fna
GCA_965234375_1.fna
GCA_965178345_1.fna
GCA_037179515_1.fna
GCA_029286625_1.fna
GCA_032361865_1.fna
GCA_046563155_1.fna
GCA_044115295_1.fna
GCA_964057195_1.fna
GCA_013731165_1.fna
GCA_009176605_1.fna
GCA_045514315_1.fna
GCA_040182625_1.fna
GCA_932074435_1.fna
GCA_964198125_1.fna
GCA_040363725_1.fna
GCA_920105625_2.fna
GCA_026573805_1.fna
GCA_949129095_1.fna
GCA_040939245_1.fna
GCA_035594125_1.fna
GCA_964204745_1.fna
GCA_023052935_1.fna
GCA_963556165_1.fna
GCA_047292455_1.fna
GCA_944588485_1.fna
GCA_928085145_1.fna
GCA_029783565_1.fna
GCA_044231785_1.fna
GCA_965262075_1.fna
GCA_927349885_1.fna
GCA_964277195_1.fna
GCA_963921995_1.fna
GCA_050003625_1.fna
GCA_911387785_2.fna
GCA_030247195_1.fna
GCA_965211935_1.fna
GCA_965234925_1.fna
GCA_041753995_1.fna
GCA_000376725_2.fna
GCA_964300415_1.fna
GCA_948150685_1.fna
GCA_963932245_1.fna
GCA_000696795_3.fna
GCA_964273575_1.fna
GCA_004143645_1.fna
GCA_029963845_1.fna
GCA_002091915_1.fna
GCA_036924255_1.fna
GCA_011317285_2.fna
GCA_947310385_1.fna
GCA_965151645_1.fna
GCA_009757345_1.fna
GCA_964258785_1.fna
GCA_951640165_1.fna
GCA_949715645_1.fna
GCA_043381705_1.fna
GCA_039877355_1.fna
GCA_001687245_2.fna
GCA_964416835_1.fna
GCA_014170235_1.fna
GCA_949825045_1.fna
GCA_040363735_1.fna
GCA_946811695_1.fna
GCA_963669975_1.fna
GCA_032362435_1.fna
GCA_039619475_1.fna
GCA_000696205_2.fna
GCA_024533555_2.fna
GCA_034780535_1.fna
GCA_033556935_1.fna
GCA_014356525_1.fna
GCA_022495005_1.fna
GCA_947070885_1.fna
GCA_049838235_1.fna
GCA_014611495_1.fna
GCA_036365515_1.fna
GCA_910593695_2.fna
GCA_964270825_1.fna
GCA_963971165_1.fna
GCA_964291865_1.fna
GCA_037179485_2.fna
GCA_019009955_1.fna
GCA_944548615_1.fna
GCA_029784155_1.fna
GCA_963513945_1.fna
GCA_932072015_1.fna
GCA_945910035_1.fna
GCA_037126465_1.fna
GCA_963082655_1.fna
GCA_965178175_1.fna
GCA_031761425_1.fna
GCA_024610705_1.fna
GCA_018247895_1.fna
GCA_949775005_1.fna
GCA_027564375_1.fna
GCA_024734495_1.fna
GCA_933228765_1.fna
GCA_963921185_1.fna
GCA_963969555_1.fna
GCA_932526605_1.fna
GCA_011762715_2.fna
GCA_963931875_1.fna
GCA_034440635_1.fna
GCA_947397865_1.fna
GCA_947086415_1.fna
GCA_963921215_1.fna
GCA_936435175_1.fna
GCA_035610365_1.fna
GCA_965178105_1.fna
GCA_965117175_1.fna
GCA_030504385_2.fna
GCA_963935595_1.fna
GCA_917880725_1.fna
GCA_900241095_1.fna
GCA_932526585_2.fna
GCA_963932185_1.fna
GCA_031471125_1.fna
GCA_018248075_1.fna
GCA_037103525_1.fna
GCA_009739505_2.fna
GCA_965112785_1.fna
GCA_963969525_1.fna
GCA_002891405_2.fna
GCA_965111875_1.fna
GCA_017933935_1.fna
GCA_963969225_2.fna
GCA_963971575_1.fna
GCA_032361485_1.fna
GCA_951329385_1.fna
GCA_949152435_1.fna
GCA_031763525_1.fna
GCA_964341005_1.fna
GCA_017591435_1.fna
GCA_905115235_1.fna
GCA_964028335_1.fna
GCA_036926295_1.fna
GCA_964204755_1.fna
GCA_964273525_1.fna
GCA_020233015_1.fna
GCA_032191425_1.fna
GCA_001010745_2.fna
GCA_963576475_1.fna
GCA_037074705_1.fna
GCA_947284805_1.fna
GCA_013387265_2.fna
GCA_954871275_1.fna
GCA_964291845_1.fna
GCA_949987695_1.fna
GCA_947507595_1.fna
GCA_034510155_1.fna
GCA_965230865_1.fna
GCA_958502065_1.fna
GCA_914767935_1.fna
GCA_932294355_1.fna
GCA_910595825_1.fna
GCA_048127545_1.fna
GCA_022606455_1.fna
GCA_022606495_2.fna
GCA_951813805_1.fna
GCA_040285775_1.fna
GCA_965112585_1.fna
GCA_030710515_1.fna
GCA_037179545_1.fna
GCA_907269105_1.fna
GCA_035578155_1.fna
GCA_003439945_1.fna
GCA_019455685_1.fna
GCA_948455865_1.fna
GCA_965115935_1.fna
GCA_949320155_1.fna
GCA_011037195_1.fna
GCA_023213315_1.fna
GCA_946251805_1.fna
GCA_965234025_1.fna
GCA_025774375_1.fna
GCA_948252205_1.fna
GCA_947095535_1.fna
GCA_963854355_1.fna
GCA_965178315_1.fna
GCA_018247855_1.fna
GCA_017163975_1.fna
GCA_963854805_1.fna
GCA_945859665_1.fna
GCA_951217055_1.fna
GCA_030407085_1.fna
GCA_949987645_1.fna
GCA_948252095_1.fna
GCA_032362365_1.fna
GCA_023701765_1.fna
GCA_905147345_3.fna
GCA_905147715_2.fna
GCA_905147815_2.fna
GCA_000484575_1.fna
GCA_963890685_1.fna
GCA_963675205_1.fna
GCA_905333075_3.fna
GCA_000671375_2.fna
GCA_034508575_1.fna
GCA_964340915_1.fna
GCA_937662695_2.fna
GCA_964332205_1.fna
GCA_009867245_2.fna
GCA_022840565_1.fna
GCA_963942445_1.fna
GCA_963691935_1.fna
GCA_905163515_2.fna
GCA_010014745_2.fna
GCA_911387755_1.fna
GCA_026182355_1.fna
GCA_943142095_1.fna
GCA_949987705_1.fna
GCA_034440615_1.fna
GCA_049462965_1.fna
GCA_949318255_1.fna
GCA_958510875_1.fna
GCA_947561585_1.fna
GCA_034697105_1.fna
GCA_947578705_1.fna
GCA_046129895_1.fna
GCA_030265335_1.fna
GCA_029784135_1.fna
GCA_946251855_1.fna
GCA_040801935_1.fna
GCA_944452675_1.fna
GCA_964291025_1.fna
GCA_963082915_1.fna
GCA_964291015_1.fna
GCA_949710035_1.fna
GCA_947563755_1.fna
GCA_951394225_1.fna
GCA_006783055_1.fna
GCA_916614155_1.fna
GCA_043005495_1.fna
GCA_018237265_1.fna
GCA_034697525_1.fna
GCA_040363715_1.fna
GCA_031893035_2.fna
GCA_964341545_1.fna
GCA_965208005_1.fna
GCA_021186555_1.fna
GCA_963693475_1.fna
GCA_964059475_1.fna
GCA_013340265_1.fna
GCA_949628195_1.fna
GCA_945910005_1.fna
GCA_932274085_1.fna
GCA_958301585_1.fna
GCA_949748255_1.fna
GCA_963931855_1.fna
GCA_951805005_1.fna
GCA_964274205_1.fna
GCA_947532105_1.fna
GCA_918026855_4.fna
GCA_964277165_1.fna
GCA_965239655_1.fna
GCA_034697205_1.fna
GCA_964503575_1.fna
GCA_934047225_1.fna
GCA_030323965_1.fna
GCA_964058745_1.fna
GCA_930367205_1.fna
GCA_963669355_1.fna
GCA_943735915_1.fna
GCA_002245475_1.fna
GCA_042920415_1.fna
GCA_910589285_2.fna
GCA_031772225_1.fna
GCA_965153375_1.fna
GCA_949699075_1.fna
GCA_047292215_1.fna
GCA_019425675_1.fna
GCA_037575425_1.fna
GCA_963555695_1.fna
GCA_964234755_1.fna
GCA_947361185_1.fna
GCA_910592155_1.fna
GCA_011009095_1.fna
GCA_965178335_1.fna
GCA_956483635_1.fna
GCA_032173495_1.fna
GCA_013421045_1.fna
GCA_964036015_1.fna
GCA_964503365_1.fna
GCA_964204675_1.fna
GCA_949715475_1.fna
GCA_920104205_1.fna
GCA_034698005_1.fna
GCA_963082735_1.fna
GCA_964059645_1.fna
GCA_964056705_1.fna
GCA_018236525_1.fna
GCA_965153325_1.fna
GCA_965194735_1.fna
GCA_937654795_1.fna
GCA_960531455_1.fna
GCA_963924145_1.fna
GCA_027943255_1.fna
GCA_964263205_1.fna
GCA_964187845_1.fna
GCA_964340515_1.fna
GCA_965112895_1.fna
GCA_030247185_2.fna
GCA_034694985_1.fna
GCA_018248195_1.fna
GCA_963855945_1.fna
GCA_014899125_1.fna
GCA_035578165_1.fna
GCA_905163495_3.fna
GCA_944452665_1.fna
GCA_019343175_1.fna
GCA_028408465_1.fna
GCA_018237285_1.fna
GCA_026260175_1.fna
GCA_937001555_2.fna
GCA_965140195_1.fna
GCA_950371165_1.fna
GCA_046866795_1.fna
GCA_964277295_1.fna
GCA_037954035_1.fna
GCA_002245505_1.fna
GCA_948477245_1.fna
GCA_964261425_1.fna
GCA_964243895_1.fna
GCA_964276835_1.fna
GCA_019059575_1.fna
GCA_965211965_1.fna
GCA_965200055_1.fna
GCA_905220435_1.fna
GCA_964034835_1.fna
GCA_030522625_1.fna
GCA_963978885_1.fna
GCA_963564715_1.fna
GCA_963082815_1.fna
GCA_946251885_1.fna
GCA_928269145_1.fna
GCA_964374295_1.fna
GCA_963921375_1.fna
GCA_946406115_1.fna
GCA_963662185_1.fna
GCA_963853775_1.fna
GCA_963680765_1.fna
GCA_951828415_1.fna
GCA_031894815_1.fna
GCA_948098905_1.fna
GCA_019059595_1.fna
GCA_964662245_1.fna
GCA_018236205_1.fna
GCA_030704885_1.fna
GCA_964059425_1.fna
GCA_954871355_1.fna
GCA_905163555_1.fna
GCA_015888305_1.fna
GCA_964017055_1.fna
GCA_958299015_1.fna
GCA_037114965_1.fna
GCA_945859575_2.fna
GCA_964341515_1.fna
GCA_011764245_1.fna
GCA_965233935_1.fna
GCA_964187665_1.fna
GCA_017562165_1.fna
GCA_963680715_1.fna
GCA_018236305_1.fna
GCA_951394005_1.fna
GCA_037177015_1.fna
GCA_902850365_2.fna
GCA_937001585_2.fna
GCA_947578815_1.fna
GCA_949126895_1.fna
GCA_943789525_1.fna
GCA_930367265_1.fna
GCA_947532085_1.fna
GCA_049997355_1.fna
GCA_042257075_1.fna
GCA_964656865_1.fna
GCA_916610165_2.fna
GCA_963989225_1.fna
GCA_030347505_1.fna
GCA_018236145_1.fna
GCA_040954505_1.fna
GCA_963971545_1.fna
GCA_932274525_1.fna
GCA_003426905_1.fna
GCA_963680705_1.fna
GCA_048987445_1.fna
GCA_949152395_1.fna
GCA_923062675_1.fna
GCA_918857605_2.fna
GCA_029955525_1.fna
GCA_002938485_2.fna
GCA_011947565_3.fna
GCA_958510865_1.fna
GCA_965196745_1.fna
GCA_022606425_2.fna
GCA_029784165_1.fna
GCA_963920635_1.fna
GCA_964341315_1.fna
GCA_034440575_1.fna
GCA_034642435_1.fna
GCA_947523025_1.fna
GCA_949987655_1.fna
GCA_963971375_1.fna
GCA_964274985_1.fna
GCA_947459985_1.fna
GCA_030686945_2.fna
GCA_916618015_1.fna
GCA_964264485_1.fna
GCA_030998225_1.fna
GCA_964275275_1.fna
GCA_964503205_1.fna
GCA_964655575_1.fna
GCA_949128115_1.fna
GCA_964656235_1.fna
GCA_964059635_1.fna
GCA_964277145_1.fna
GCA_018236165_1.fna
GCA_023159175_1.fna
GCA_928272305_1.fna
GCA_965212275_1.fna
GCA_964338995_1.fna
GCA_958295575_1.fna
GCA_905220375_1.fna
GCA_954870645_1.fna
GCA_963942605_1.fna
GCA_949125395_1.fna
GCA_965153255_1.fna
GCA_018237445_1.fna
GCA_964264845_1.fna
GCA_023375725_1.fna
GCA_018237705_1.fna
GCA_958299815_1.fna
GCA_965154605_1.fna
GCA_963991005_1.fna
GCA_947623375_1.fna
GCA_048001795_1.fna
GCA_018236225_1.fna
GCA_964007375_1.fna
GCA_927399485_1.fna
GCA_905404275_2.fna
GCA_964188275_1.fna
GCA_949316475_1.fna
GCA_964374345_1.fna
GCA_941918925_1.fna
GCA_965121785_1.fna
GCA_949752695_1.fna
GCA_947507805_1.fna
GCA_018236965_1.fna
GCA_911728495_1.fna
GCA_945867215_1.fna
GCA_964263985_1.fna
GCA_001625245_1.fna
GCA_955850985_1.fna
GCA_948253155_1.fna
GCA_035357415_1.fna
GCA_033682625_1.fna
GCA_963859965_1.fna
GCA_963920215_1.fna
GCA_003589595_1.fna
GCA_914767635_1.fna
GCA_029783475_1.fna
GCA_964468325_1.fna
GCA_914829495_1.fna
GCA_965178145_1.fna
GCA_018236545_1.fna
GCA_963556175_1.fna
GCA_005406025_1.fna
GCA_022651775_1.fna
GCA_933228675_1.fna
GCA_949316265_1.fna
GCA_019845155_1.fna
GCA_949316375_1.fna
GCA_034696965_1.fna
GCA_950022955_1.fna
GCA_950005045_1.fna
GCA_965112495_1.fna
GCA_911387765_1.fna
GCA_947369275_1.fna
GCA_965113115_1.fna
GCA_948150665_1.fna
GCA_905147355_2.fna
GCA_916610205_1.fna
GCA_018237725_1.fna
GCA_964656245_1.fna
GCA_965113085_1.fna
GCA_932526625_1.fna
GCA_029619315_2.fna
GCA_961205895_1.fna
GCA_932273835_1.fna
GCA_964416965_1.fna
GCA_958298965_1.fna
GCA_018237225_1.fna
GCA_964260665_1.fna
GCA_949091785_1.fna
GCA_947579605_1.fna
GCA_046118335_1.fna
GCA_947562075_1.fna
GCA_954870665_1.fna
GCA_947568875_1.fna
GCA_936449025_2.fna
GCA_935413205_1.fna
GCA_020466155_1.fna
GCA_951905685_1.fna
GCA_030522705_1.fna
GCA_965226145_1.fna
GCA_964261965_1.fna
GCA_964059365_1.fna
GCA_951800035_1.fna
GCA_917490735_1.fna
GCA_964261395_1.fna
GCA_964258865_1.fna
GCA_029618875_2.fna
GCA_000390285_2.fna
GCA_942486065_2.fna
GCA_041753815_1.fna
GCA_958450345_1.fna
GCA_965218605_1.fna
GCA_030763345_1.fna
GCA_019925095_2.fna
GCA_911728475_2.fna
GCA_964235425_1.fna
GCA_963924545_1.fna
GCA_027475135_1.fna
GCA_048418795_1.fna
GCA_965196785_1.fna
GCA_963932295_1.fna
GCA_018237105_1.fna
GCA_964264495_1.fna
GCA_965201095_1.fna
GCA_014332785_1.fna
GCA_032883995_1.fna
GCA_946902875_1.fna
GCA_947562085_1.fna
GCA_028571025_1.fna
GCA_964211925_1.fna
GCA_043773905_1.fna
GCA_929112965_1.fna
GCA_964213205_1.fna
GCA_963662175_1.fna
GCA_022605725_3.fna
GCA_965111795_1.fna
GCA_947534325_1.fna
GCA_036419045_1.fna
GCA_965230855_1.fna
GCA_964662195_1.fna
GCA_044905885_1.fna
GCA_964340865_1.fna
GCA_024757885_1.fna
GCA_018236185_1.fna
GCA_047936755_1.fna
GCA_914767995_1.fna
GCA_049309425_1.fna
GCA_950111635_2.fna
GCA_951394425_1.fna
GCA_029851415_1.fna
GCA_949319445_1.fna
GCA_927399475_2.fna
GCA_030503985_1.fna
GCA_947034925_1.fna
GCA_041682235_1.fna
GCA_964276795_1.fna
GCA_951812925_1.fna
GCA_046055905_1.fna
GCA_018237045_1.fna
GCA_018236665_1.fna
GCA_964007245_1.fna
GCA_965212325_1.fna
GCA_018235905_1.fna
GCA_965240235_1.fna
GCA_029963805_1.fna
GCA_965198765_1.fna
GCA_018236585_1.fna
GCA_907165235_1.fna
GCA_964340415_1.fna
GCA_905404315_1.fna
GCA_932273695_1.fna
GCA_964264435_1.fna
GCA_916701695_1.fna
GCA_965113145_1.fna
GCA_949775195_1.fna
GCA_964199915_1.fna
GCA_025584915_1.fna
GCA_018235945_1.fna
GCA_965178665_1.fna
GCA_018237145_1.fna
GCA_964273475_1.fna
GCA_034697085_1.fna
GCA_964007535_1.fna
GCA_029619325_2.fna
GCA_949152445_1.fna
GCA_040113165_1.fna
GCA_029852875_1.fna
GCA_916050605_2.fna
GCA_949316385_1.fna
GCA_964235345_1.fna
GCA_964276505_1.fna
GCA_943734655_2.fna
GCA_917834065_1.fna
GCA_946894065_1.fna
GCA_018236405_1.fna
GCA_963942505_1.fna
GCA_018237125_1.fna
GCA_947425015_1.fna
GCA_949711725_1.fna
GCA_964659535_1.fna
GCA_009867175_2.fna
GCA_025469235_1.fna
GCA_963243735_1.fna
GCA_963082785_1.fna
GCA_936439885_1.fna
GCA_958298945_2.fna
GCA_030448955_1.fna
GCA_964275195_1.fna
GCA_951804975_2.fna
GCA_042834665_1.fna
GCA_018340805_1.fna
GCA_034508555_1.fna
GCA_945859645_1.fna
GCA_965178735_1.fna
GCA_963859945_1.fna
GCA_965178155_1.fna
GCA_922987775_1.fna
GCA_964656135_1.fna
GCA_049997335_1.fna
GCA_965178395_1.fna
GCA_964273745_1.fna
GCA_963576905_1.fna
GCA_015342045_1.fna
GCA_949128155_2.fna
GCA_018236565_1.fna
GCA_964304715_1.fna
GCA_031772345_1.fna
GCA_020796165_1.fna
GCA_039645545_1.fna
GCA_026168455_1.fna
GCA_964059355_1.fna
GCA_946251815_1.fna
GCA_018236685_1.fna
GCA_018236425_1.fna
GCA_963855955_1.fna
GCA_916610215_1.fna
GCA_921972225_1.fna
GCA_965234865_1.fna
GCA_949711755_1.fna
GCA_949775025_1.fna
GCA_047371265_1.fna
GCA_947049275_1.fna
GCA_040967955_1.fna
GCA_015342065_1.fna
GCA_015342105_1.fna
GCA_965195395_1.fna
GCA_031841125_1.fna
GCA_949752705_1.fna
GCA_018236605_1.fna
GCA_965247445_1.fna
GCA_934045075_1.fna
GCA_964340625_1.fna
GCA_023078275_1.fna
GCA_965225655_1.fna
GCA_951804985_1.fna
GCA_011428145_1.fna
GCA_944452715_1.fna
GCA_018237165_1.fna
GCA_034509065_1.fna
GCA_009982885_2.fna
GCA_030323935_1.fna
GCA_043005725_1.fna
GCA_947563465_1.fna
GCA_963210295_1.fna
GCA_949316455_1.fna
GCA_949824845_1.fna
GCA_963556455_1.fna
GCA_036172665_1.fna
GCA_028571265_1.fna
GCA_958510825_1.fna
GCA_945859685_1.fna
GCA_024500475_1.fna
GCA_965178615_1.fna
GCA_039654895_1.fna
GCA_016086655_5.fna
GCA_947386135_1.fna
GCA_965117225_1.fna
GCA_958336395_1.fna
GCA_947508005_1.fna
GCA_943193695_1.fna
GCA_964263905_1.fna
GCA_040670105_1.fna
GCA_964639005_1.fna
GCA_964023965_1.fna
GCA_964276425_1.fna
GCA_949709985_1.fna
GCA_000500325_2.fna
GCA_910589605_1.fna
GCA_947311025_1.fna
GCA_018237345_1.fna
GCA_905475445_1.fna
GCA_963556515_1.fna
GCA_965260845_1.fna
GCA_015342085_1.fna
GCA_038088585_1.fna
GCA_033807575_1.fna
GCA_030522745_1.fna
GCA_905332915_2.fna
GCA_949316085_1.fna
GCA_964656525_1.fna
GCA_958507055_1.fna
GCA_941918905_2.fna
GCA_963082945_1.fna
GCA_905147285_1.fna
GCA_947364205_1.fna
GCA_949987775_1.fna
GCA_947310845_1.fna
GCA_965260815_1.fna
GCA_018340375_1.fna
GCA_023509865_1.fna
GCA_027580185_1.fna
GCA_947347705_1.fna
GCA_965201015_1.fna
GCA_022494535_1.fna
GCA_947458855_1.fna
GCA_947359405_1.fna
GCA_947578425_1.fna
GCA_910591565_2.fna
GCA_932526445_1.fna
GCA_049350715_1.fna
GCA_964273825_1.fna
GCA_963966075_1.fna
GCA_041475385_1.fna
GCA_965178035_1.fna
GCA_963576795_1.fna
GCA_947859365_1.fna
GCA_965212655_1.fna
GCA_033996565_1.fna
GCA_951800025_1.fna
GCA_949629135_1.fna
GCA_932274075_1.fna
GCA_947507525_1.fna
GCA_964417165_1.fna
GCA_947369235_1.fna
GCA_002237135_2.fna
GCA_958502075_1.fna
GCA_949315895_1.fna
GCA_029286875_1.fna
GCA_914767735_1.fna
GCA_029532675_1.fna
GCA_963575645_1.fna
GCA_045412185_1.fna
GCA_949316235_1.fna
GCA_965152725_1.fna
GCA_914767945_1.fna
GCA_029619255_2.fna
GCA_040020575_1.fna
GCA_964306245_1.fna
GCA_035584415_1.fna
GCA_947037095_2.fna
GCA_949128165_1.fna
GCA_963576875_1.fna
GCA_965118235_1.fna
GCA_905404095_1.fna
GCA_038502775_1.fna
GCA_932527175_1.fna
GCA_016617965_1.fna
GCA_951799405_1.fna
GCA_963082905_1.fna
GCA_001483705_2.fna
GCA_018237745_1.fna
GCA_916048285_2.fna
GCA_951509635_1.fna
GCA_965112705_1.fna
GCA_015342185_1.fna
GCA_963082605_1.fna
GCA_036365455_1.fna
GCA_951799955_1.fna
GCA_964276685_1.fna
GCA_036937285_1.fna
GCA_945859715_1.fna
GCA_046119125_1.fna
GCA_012273795_1.fna
GCA_932273885_2.fna
GCA_947095585_1.fna
GCA_964341025_1.fna
GCA_951812415_1.fna
GCA_963966155_1.fna
GCA_963576865_1.fna
GCA_033675125_1.fna
GCA_046627935_1.fna
GCA_949752895_1.fna
GCA_964261405_1.fna
GCA_949699795_1.fna
GCA_918797505_1.fna
GCA_029228625_1.fna
GCA_964662165_1.fna
GCA_905220545_2.fna
GCA_030522985_1.fna
GCA_943590905_1.fna
GCA_018237025_1.fna
GCA_951217065_2.fna
GCA_010014785_2.fna
GCA_018247055_1.fna
GCA_964338655_1.fna
GCA_920104075_1.fna
GCA_900490025_1.fna
GCA_964274225_1.fna
GCA_024741295_1.fna
GCA_046237675_1.fna
GCA_963853795_1.fna
GCA_965234895_1.fna
GCA_963082975_1.fna
GCA_963942545_1.fna
GCA_950022335_1.fna
GCA_949820665_1.fna
GCA_947623515_1.fna
GCA_015342025_1.fna
GCA_927399505_1.fna
GCA_043790905_1.fna
GCA_965112365_1.fna
GCA_964270755_1.fna
GCA_018249915_1.fna
GCA_030264115_1.fna
GCA_956483585_1.fna
GCA_036375495_1.fna
GCA_965200415_1.fna
GCA_964332105_1.fna
GCA_018831715_1.fna
GCA_965197115_1.fna
GCA_900490015_1.fna
GCA_963555685_1.fna
GCA_040669965_1.fna
GCA_964288815_1.fna
GCA_017165845_1.fna
GCA_927399465_1.fna
GCA_964260675_1.fna
GCA_964197645_1.fna
GCA_018237205_1.fna
GCA_964304785_1.fna
GCA_910589645_1.fna
GCA_015342145_1.fna
GCA_963942595_1.fna
GCA_951509765_1.fna
GCA_964265045_1.fna
GCA_029286605_1.fna
GCA_047370795_1.fna
GCA_965152765_1.fna
GCA_034698565_1.fna
GCA_048544405_1.fna
GCA_910591675_1.fna
GCA_036711695_1.fna
GCA_028554975_1.fna
GCA_013421005_1.fna
GCA_964261285_1.fna
GCA_964346515_1.fna
GCA_964237635_1.fna
GCA_963924445_1.fna
GCA_964505675_1.fna
GCA_964277475_1.fna
GCA_037179445_1.fna
GCA_963082485_2.fna
GCA_002201625_1.fna
GCA_964273775_1.fna
GCA_947561695_1.fna
GCA_923062465_1.fna
GCA_049639745_1.fna
GCA_041107935_1.fna
GCA_047371775_1.fna
GCA_905220595_1.fna
GCA_949775065_1.fna
GCA_049838335_1.fna
GCA_949774965_1.fna
GCA_964656185_1.fna
GCA_965112455_1.fna
GCA_963681545_1.fna
GCA_964034865_1.fna
GCA_022494885_1.fna
GCA_964330395_1.fna
GCA_964276575_1.fna
GCA_921294245_1.fna
GCA_018247635_1.fna
GCA_932294315_1.fna
GCA_022817285_1.fna
GCA_042997425_1.fna
GCA_964340805_1.fna
GCA_916048165_1.fna
GCA_965226135_1.fna
GCA_964341265_1.fna
GCA_964271725_1.fna
GCA_036509395_1.fna
GCA_015342205_1.fna
GCA_964263285_1.fna
GCA_018249735_1.fna
GCA_964290925_1.fna
GCA_049000395_1.fna
GCA_965234005_1.fna
GCA_031763405_1.fna
GCA_964251855_1.fna
GCA_963082625_1.fna
GCA_015342125_1.fna
GCA_910594945_2.fna
GCA_041296405_1.fna
GCA_949802685_1.fna
GCA_033032175_1.fna
GCA_948098915_1.fna
GCA_964504545_2.fna
GCA_964288745_1.fna
GCA_018237065_1.fna
GCA_959613385_1.fna
GCA_949629185_1.fna
GCA_951800055_1.fna
GCA_002192655_3.fna
GCA_018247955_1.fna
GCA_040583845_1.fna
GCA_049308195_1.fna
GCA_965226335_1.fna
GCA_040967115_1.fna
GCA_965194575_1.fna
GCA_964188265_1.fna
GCA_965184155_1.fna
GCA_902825455_1.fna
GCA_964264535_1.fna
GCA_024586455_2.fna
GCA_965234015_1.fna
GCA_963970395_1.fna
GCA_019434445_1.fna
GCA_905147135_1.fna
GCA_018467065_1.fna
GCA_964263875_1.fna
GCA_905220505_1.fna
GCA_905163435_1.fna
GCA_022683975_1.fna
GCA_964264065_1.fna
GCA_965213405_1.fna
GCA_023053575_1.fna
GCA_911387795_2.fna
GCA_947310995_1.fna
GCA_963920205_1.fna
GCA_025370935_1.fna
GCA_951812265_1.fna
GCA_958296145_1.fna
GCA_963966035_1.fna
GCA_964276655_1.fna
GCA_040580785_1.fna
GCA_965112825_1.fna
GCA_026122275_1.fna
GCA_905163415_1.fna
GCA_018237365_1.fna
GCA_015732765_1.fna
GCA_963576845_1.fna
GCA_964270795_1.fna
GCA_963969515_1.fna
GCA_035078745_1.fna
GCA_026537445_1.fna
GCA_002930495_1.fna
GCA_914767755_1.fna
GCA_905475405_1.fna
GCA_964271835_1.fna
GCA_016617805_2.fna
GCA_038095595_1.fna
GCA_965122485_1.fna
GCA_029955515_1.fna
GCA_964656345_1.fna
GCA_965196735_1.fna
GCA_951799385_1.fna
GCA_965194705_1.fna
GCA_032873175_1.fna
GCA_965231285_1.fna
GCA_947308005_1.fna
GCA_022606575_1.fna
GCA_963693495_1.fna
GCA_024516035_1.fna
GCA_964188045_1.fna
GCA_015832385_1.fna
GCA_018252435_1.fna
GCA_016801865_2.fna
GCA_963989415_1.fna
GCA_964263865_1.fna
GCA_015586225_1.fna
GCA_046865745_1.fna
GCA_947095525_1.fna
GCA_001735545_1.fna
GCA_963583895_1.fna
GCA_042919845_1.fna
GCA_935421205_1.fna
GCA_018245275_1.fna
GCA_911728535_1.fna
GCA_948474745_1.fna
GCA_964662265_1.fna
GCA_950371115_1.fna
GCA_017141385_1.fna
GCA_963932275_1.fna
GCA_948252455_1.fna
GCA_030068015_2.fna
GCA_914767645_1.fna
GCA_964265105_1.fna
GCA_965112205_1.fna
GCA_014635995_1.fna
GCA_949089665_1.fna
GCA_965197345_1.fna
GCA_905475395_1.fna
GCA_963576555_1.fna
GCA_001017535_1.fna
GCA_964271255_1.fna
GCA_965194455_1.fna
GCA_964341575_1.fna
GCA_947363905_1.fna
GCA_907269095_1.fna
GCA_963932375_1.fna
GCA_018236005_1.fna
GCA_018251515_1.fna
GCA_018236825_1.fna
GCA_929447395_1.fna
GCA_964277305_1.fna
GCA_949126915_1.fna
GCA_964058775_1.fna
GCA_964106875_1.fna
GCA_963556715_1.fna
GCA_030522685_1.fna
GCA_948107665_1.fna
GCA_000648655_2.fna
GCA_048543535_1.fna
GCA_963675445_1.fna
GCA_964057025_1.fna
GCA_034697385_1.fna
GCA_964340755_1.fna
GCA_036711965_1.fna
GCA_946894095_1.fna
GCA_947563715_1.fna
GCA_964396525_1.fna
GCA_963422495_1.fna
GCA_950370525_1.fna
GCA_018251575_1.fna
GCA_964291695_1.fna
GCA_946863875_1.fna
GCA_964305725_1.fna
GCA_963576735_1.fna
GCA_964237515_1.fna
GCA_018248055_1.fna
GCA_040938175_1.fna
GCA_034766995_1.fna
GCA_033557515_1.fna
GCA_965226455_1.fna
GCA_916610235_2.fna
GCA_963853865_1.fna
GCA_964214005_1.fna
GCA_916610135_2.fna
GCA_946477585_1.fna
GCA_028555115_1.fna
GCA_914767545_1.fna
GCA_965151675_1.fna
GCA_964264545_1.fna
GCA_927399405_1.fna
GCA_958449745_1.fna
GCA_964270845_1.fna
GCA_029286865_1.fna
GCA_963565745_1.fna
GCA_934044485_1.fna
GCA_044589355_1.fna
GCA_910589415_1.fna
GCA_018236625_1.fna
GCA_029603195_2.fna
GCA_000764305_4.fna
GCA_965212445_1.fna
GCA_964187935_1.fna
GCA_963583935_1.fna
GCA_947568885_1.fna
GCA_964304755_1.fna
GCA_950005105_1.fna
GCA_949128065_1.fna
GCA_963082885_1.fna
GCA_930367235_1.fna
GCA_027580255_1.fna
GCA_037074685_2.fna
GCA_965112525_1.fna
GCA_949316025_1.fna
GCA_020383195_1.fna
GCA_905220515_1.fna
GCA_963082995_1.fna
GCA_963576755_1.fna
GCA_964271655_1.fna
GCA_965195335_1.fna
GCA_965113275_1.fna
GCA_017140195_1.fna
GCA_963693445_1.fna
GCA_028583605_1.fna
GCA_949316185_1.fna
GCA_905147745_2.fna
GCA_920937365_1.fna
GCA_020423425_1.fna
GCA_965194605_1.fna
GCA_018248795_1.fna
GCA_964290905_1.fna
GCA_951805285_1.fna
GCA_934045905_1.fna
GCA_040938105_1.fna
GCA_041937245_1.fna
GCA_029227775_1.fna
GCA_005508785_2.fna
GCA_945859705_1.fna
GCA_905220385_1.fna
GCA_949126875_1.fna
GCA_004302925_2.fna
GCA_963669345_1.fna
GCA_965115965_1.fna
GCA_030848855_1.fna
GCA_959347405_2.fna
GCA_910589295_1.fna
GCA_951804965_1.fna
GCA_036250285_1.fna
GCA_037349165_1.fna
GCA_039707435_1.fna
GCA_949319885_1.fna
GCA_964261705_1.fna
GCA_964277455_1.fna
GCA_964340485_1.fna
GCA_023373825_1.fna
GCA_001015215_1.fna
GCA_018250195_1.fna
GCA_964340875_1.fna
GCA_905220335_1.fna
GCA_905333045_1.fna
GCA_014851415_1.fna
GCA_964261735_1.fna
GCA_965247725_1.fna
GCA_964258815_1.fna
GCA_964330365_1.fna
GCA_026413405_1.fna
GCA_034693825_1.fna
GCA_964340555_1.fna
GCA_905404135_1.fna
GCA_964345685_1.fna
GCA_039955075_1.fna
GCA_043005645_1.fna
GCA_965183915_1.fna
GCA_030674115_1.fna
GCA_964260725_1.fna
GCA_045547075_1.fna
GCA_963932025_1.fna
GCA_947049315_1.fna
GCA_964374225_1.fna
GCA_905404285_2.fna
GCA_965194555_1.fna
GCA_943136025_2.fna
GCA_949152455_1.fna
GCA_964166005_1.fna
GCA_964197955_1.fna
GCA_964264515_1.fna
GCA_033060865_1.fna
GCA_018237805_1.fna
GCA_948465475_1.fna
GCA_964258695_1.fna
GCA_963855975_1.fna
GCA_018249515_1.fna
GCA_951751655_1.fna
GCA_018246075_1.fna
GCA_040967355_1.fna
GCA_030522905_1.fna
GCA_965117205_1.fna
GCA_020976665_1.fna
GCA_958295455_1.fna
GCA_910591695_1.fna
GCA_000341915_2.fna
GCA_965111815_1.fna
GCA_963924685_1.fna
GCA_905163445_1.fna
GCA_947652605_1.fna
GCA_964304705_1.fna
GCA_918358865_2.fna
GCA_028554685_1.fna
GCA_018237665_1.fna
GCA_043250495_1.fna
GCA_006980735_1.fna
GCA_964194435_1.fna
GCA_964656315_1.fna
GCA_964656215_1.fna
GCA_018237685_1.fna
GCA_964271795_1.fna
GCA_905475355_2.fna
GCA_002197625_1.fna
GCA_048857165_1.fna
GCA_964263855_1.fna
GCA_022343005_1.fna
GCA_963555765_1.fna
GCA_007844875_1.fna
GCA_951640565_1.fna
GCA_963932265_1.fna
GCA_937595015_1.fna
GCA_950108535_1.fna
GCA_910589475_2.fna
GCA_018251135_1.fna
GCA_000648675_3.fna
GCA_003709505_1.fna
GCA_017141395_1.fna
GCA_018249415_1.fna
GCA_040869075_1.fna
GCA_947568825_1.fna
GCA_949320105_2.fna
GCA_965213455_1.fna
GCA_948473465_1.fna
GCA_028571205_2.fna
GCA_047371185_1.fna
GCA_918026875_4.fna
GCA_905147225_2.fna
GCA_917051295_2.fna
GCA_963564075_1.fna
GCA_964276605_1.fna
GCA_034693645_1.fna
GCA_031763485_1.fna
GCA_965196665_1.fna
GCA_012932125_1.fna
GCA_948474715_1.fna
GCA_023078785_2.fna
GCA_964340525_1.fna
GCA_949318235_1.fna
GCA_964502725_1.fna
GCA_000475195_1.fna
GCA_040363705_1.fna
GCA_947507615_1.fna
GCA_038095585_1.fna
GCA_964237415_1.fna
GCA_932305915_1.fna
GCA_946251905_1.fna
GCA_963854835_1.fna
GCA_963691645_1.fna
GCA_045371335_1.fna
GCA_964258855_1.fna
GCA_965183765_1.fna
GCA_964291895_1.fna
GCA_911728515_1.fna
GCA_905220565_1.fna
GCA_018237845_1.fna
GCA_020882235_1.fna
GCA_949315975_1.fna
GCA_905187575_2.fna
GCA_965199015_1.fna
GCA_035772565_1.fna
GCA_040967255_1.fna
GCA_964273875_1.fna
GCA_964305695_1.fna
GCA_034621355_1.fna
GCA_036785405_1.fna
GCA_964270595_1.fna
GCA_913789915_3.fna
GCA_018237865_1.fna
GCA_949316285_1.fna
GCA_030704895_1.fna
GCA_918358695_1.fna
GCA_964263885_1.fna
GCA_950022985_1.fna
GCA_963855985_1.fna
GCA_955652365_1.fna
GCA_955876795_1.fna
GCA_965234205_1.fna
GCA_031163375_1.fna
GCA_037044535_1.fna
GCA_951394255_1.fna
GCA_036873485_1.fna
GCA_964035005_2.fna
GCA_951230895_1.fna
GCA_964656375_1.fna
GCA_964261845_1.fna
GCA_947310635_1.fna
GCA_018251215_1.fna
GCA_965178235_1.fna
GCA_910589525_2.fna
GCA_963691655_1.fna
GCA_949125355_1.fna
GCA_963924505_1.fna
GCA_965234195_1.fna
GCA_018246095_1.fna
GCA_039619505_1.fna
GCA_963971225_1.fna
GCA_040967155_1.fna
GCA_040967235_1.fna
GCA_036320925_1.fna
GCA_947086495_1.fna
GCA_907164685_1.fna
GCA_947532125_1.fna
GCA_951802165_1.fna
GCA_947522985_1.fna
GCA_018237825_1.fna
GCA_964374205_1.fna
GCA_022575985_1.fna
GCA_928268935_1.fna
GCA_022674325_2.fna
GCA_000696155_1.fna
GCA_018231925_1.fna
GCA_965178115_1.fna
GCA_014673585_1.fna
GCA_032872505_1.fna
GCA_905231855_2.fna
GCA_964656335_1.fna
GCA_012654025_1.fna
GCA_038387885_1.fna
GCA_964503185_1.fna
GCA_964270645_1.fna
GCA_040581535_1.fna
GCA_018249995_1.fna
GCA_030522945_1.fna
GCA_049308145_1.fna
GCA_914767915_1.fna
GCA_026230145_1.fna
GCA_930367185_1.fna
GCA_964237545_1.fna
GCA_947086505_1.fna
GCA_905404265_1.fna
GCA_015476425_1.fna
GCA_964264015_1.fna
GCA_028476575_1.fna
GCA_907164665_1.fna
GCA_029955255_1.fna
GCA_034695245_1.fna
GCA_907269125_1.fna
GCA_018247575_1.fna
GCA_963921415_1.fna
GCA_964306785_1.fna
GCA_965112425_1.fna
GCA_029203775_1.fna
GCA_955831195_1.fna
GCA_018251155_1.fna
GCA_046579625_1.fna
GCA_964656145_1.fna
GCA_964264045_1.fna
GCA_019925205_1.fna
GCA_005959815_1.fna
GCA_949372485_1.fna
GCA_018230405_1.fna
GCA_034698405_1.fna
GCA_965113135_1.fna
GCA_916999025_1.fna
GCA_964656575_1.fna
GCA_958510855_1.fna
GCA_949128085_1.fna
GCA_951812935_1.fna
GCA_964261625_1.fna
GCA_025024175_1.fna
GCA_916610255_1.fna
GCA_018250915_1.fna
GCA_018249875_1.fna
GCA_910589355_1.fna
GCA_022388445_1.fna
GCA_013387185_1.fna
GCA_048544725_1.fna
GCA_905332985_1.fna
GCA_018237885_1.fna
GCA_036417725_1.fna
GCA_018250395_1.fna
GCA_943735995_1.fna
GCA_964341415_1.fna
GCA_030062745_1.fna
GCA_048181765_1.fna
GCA_964261375_1.fna
GCA_018250375_1.fna
GCA_024362695_1.fna
GCA_964270855_1.fna
GCA_964270535_1.fna
GCA_028453745_1.fna
GCA_005406045_1.fna
GCA_963966045_2.fna
GCA_001014875_1.fna
GCA_910592335_1.fna
GCA_964187985_1.fna
GCA_024363005_1.fna
GCA_965195375_1.fna
GCA_932526535_1.fna
GCA_951392215_1.fna
GCA_905163395_2.fna
GCA_018231365_1.fna
GCA_018236445_1.fna
GCA_923060345_2.fna
GCA_018237585_1.fna
GCA_018239525_1.fna
GCA_048593825_1.fna
GCA_026898425_1.fna
GCA_008802855_1.fna
GCA_965140225_1.fna
GCA_029286595_1.fna
GCA_955612985_1.fna
GCA_958336345_1.fna
GCA_911387775_1.fna
GCA_964304455_1.fna
GCA_951394065_1.fna
GCA_014839805_1.fna
GCA_048543995_1.fna
GCA_964056405_1.fna
GCA_048544745_1.fna
GCA_042242935_1.fna
GCA_963691745_1.fna
GCA_044589245_1.fna
GCA_002091835_1.fna
GCA_022398575_1.fna
GCA_914767815_1.fna
GCA_964188065_1.fna
GCA_964277135_1.fna
GCA_964274915_1.fna
GCA_910591435_1.fna
GCA_022318245_1.fna
GCA_035578125_1.fna
GCA_965152755_1.fna
GCA_964261715_1.fna
GCA_965194355_1.fna
GCA_034694065_1.fna
GCA_944547425_1.fna
GCA_947256265_1.fna
GCA_018249115_1.fna
GCA_965240315_1.fna
GCA_965212305_1.fna
GCA_964276465_1.fna
GCA_018251395_1.fna
GCA_947363495_1.fna
GCA_963678705_1.fna
GCA_046605635_1.fna
GCA_018247275_1.fna
GCA_949316365_1.fna
GCA_043229035_1.fna
GCA_910591685_1.fna
GCA_018252015_1.fna
GCA_949126905_1.fna
GCA_001853355_1.fna
GCA_964273495_1.fna
GCA_964304675_1.fna
GCA_018251115_1.fna
GCA_964235035_1.fna
GCA_929108375_1.fna
GCA_018250455_1.fna
GCA_949319165_1.fna
GCA_946965025_1.fna
GCA_946251845_1.fna
GCA_030269925_2.fna
GCA_018235645_1.fna
GCA_965204585_1.fna
GCA_027564475_1.fna
GCA_018246295_1.fna
GCA_963854515_1.fna
GCA_965113045_1.fna
GCA_963691665_1.fna
GCA_963422695_1.fna
GCA_963971365_1.fna
GCA_937612035_1.fna
GCA_932294325_1.fna
GCA_002237135_5.fna
GCA_018251535_1.fna
GCA_963855885_1.fna
GCA_964204715_1.fna
GCA_963855545_1.fna
GCA_963662105_1.fna
GCA_947172395_1.fna
GCA_018248655_1.fna
GCA_956483605_1.fna
GCA_018248155_1.fna
GCA_963241965_1.fna
GCA_964340725_1.fna
GCA_963576445_1.fna
GCA_047302205_1.fna
GCA_018245775_1.fna
GCA_026230105_1.fna
GCA_949825025_1.fna
GCA_964604975_1.fna
GCA_026413465_1.fna
GCA_018246515_1.fna
GCA_018237765_1.fna
GCA_018249195_1.fna
GCA_946478455_1.fna
GCA_948473455_1.fna
GCA_018251275_1.fna
GCA_034693985_1.fna
GCA_048571015_1.fna
GCA_040436485_1.fna
GCA_046862315_1.fna
GCA_947086405_1.fna
GCA_018237385_1.fna
GCA_963576895_1.fna
GCA_018250995_1.fna
GCA_030180105_1.fna
GCA_033884665_1.fna
GCA_018248555_1.fna
GCA_049998655_1.fna
GCA_964260715_1.fna
GCA_041222505_2.fna
GCA_008973525_1.fna
GCA_964340695_1.fna
GCA_964291785_1.fna
GCA_916610145_1.fna
GCA_905147015_1.fna
GCA_001014845_1.fna
GCA_902829305_4.fna
GCA_963971135_1.fna
GCA_038277355_1.fna
GCA_018236945_1.fna
GCA_949715965_1.fna
GCA_964656385_1.fna
GCA_044589315_1.fna
GCA_029229535_1.fna
GCA_018248575_1.fna
GCA_043250255_1.fna
GCA_964277275_1.fna
GCA_013389805_1.fna
GCA_964258875_1.fna
GCA_028566655_1.fna
GCA_014048405_2.fna
GCA_964260655_1.fna
GCA_907164795_1.fna
GCA_965154575_1.fna
GCA_043250455_1.fna
GCA_018239245_1.fna
GCA_046464015_1.fna
GCA_964204855_1.fna
GCA_043250265_1.fna
GCA_043238055_1.fna
GCA_034700385_1.fna
GCA_020466095_1.fna
GCA_911387805_1.fna
GCA_964277285_1.fna
GCA_020352625_1.fna
GCA_018249125_1.fna
GCA_964656515_1.fna
GCA_963995495_1.fna
GCA_964275305_1.fna
GCA_018248975_1.fna
GCA_905220475_3.fna
GCA_947623365_1.fna
GCA_046424425_1.fna
GCA_046256045_1.fna
GCA_963920705_1.fna
GCA_021202915_1.fna
GCA_018239585_1.fna
GCA_018249335_1.fna
GCA_964277175_1.fna
GCA_028537555_1.fna
GCA_030625045_1.fna
GCA_029255805_1.fna
GCA_958496255_1.fna
GCA_964234935_1.fna
GCA_902655005_2.fna
GCA_018251915_1.fna
GCA_949126925_1.fna
GCA_949127965_1.fna
GCA_905187585_1.fna
GCA_048544685_1.fna
GCA_947859335_1.fna
GCA_900474315_1.fna
GCA_035079385_1.fna
GCA_018250675_1.fna
GCA_019049465_1.fna
GCA_019049475_1.fna
GCA_018250225_1.fna
GCA_028554725_2.fna
GCA_040285435_1.fna
GCA_018245995_1.fna
GCA_026546565_1.fna
GCA_018251375_1.fna
GCA_964188095_1.fna
GCA_964503905_1.fna
GCA_018251795_1.fna
GCA_947063395_1.fna
GCA_964340655_1.fna
GCA_947859395_1.fna
GCA_949774945_1.fna
GCA_958496325_1.fna
GCA_037950945_1.fna
GCA_048544625_1.fna
GCA_905163465_1.fna
GCA_932294275_1.fna
GCA_963662145_1.fna
GCA_029207805_1.fna
GCA_018249035_1.fna
GCA_010014825_2.fna
GCA_963932345_1.fna
GCA_907269075_1.fna
GCA_018250615_1.fna
GCA_000347755_4.fna
GCA_907164805_1.fna
GCA_003055125_1.fna
GCA_963680825_1.fna
GCA_964243045_1.fna
GCA_018251635_1.fna
GCA_018231165_1.fna
GCA_004193835_2.fna
GCA_018251255_1.fna
GCA_964264925_1.fna
GCA_018250295_1.fna
GCA_902850265_1.fna
GCA_033439095_1.fna
GCA_905147365_1.fna
GCA_905147385_1.fna
GCA_018252155_1.fna
GCA_965153195_1.fna
GCA_965239665_1.fna
GCA_963966675_1.fna
GCA_035583055_1.fna
GCA_022343025_1.fna
GCA_018251875_1.fna
GCA_018251175_1.fna
GCA_964338945_1.fna
GCA_040543525_2.fna
GCA_963891755_1.fna
GCA_046119115_1.fna
GCA_964340745_1.fna
GCA_018237905_1.fna
GCA_963931975_1.fna
GCA_964505435_1.fna
GCA_933228785_1.fna
GCA_018251895_1.fna
GCA_964332215_1.fna
GCA_018248135_1.fna
GCA_933534255_1.fna
GCA_964276815_1.fna
GCA_964273755_1.fna
GCA_025469195_1.fna
GCA_907269065_1.fna
GCA_018251615_1.fna
GCA_042479345_1.fna
GCA_002706865_3.fna
GCA_003671415_1.fna
GCA_964270835_1.fna
GCA_964341535_1.fna
GCA_947397855_1.fna
GCA_964396815_1.fna
GCA_902654985_2.fna
GCA_964034945_1.fna
GCA_018251755_1.fna
GCA_949319315_1.fna
GCA_944738655_2.fna
GCA_018232405_1.fna
GCA_911728435_2.fna
GCA_964338675_1.fna
GCA_963662085_1.fna
GCA_018233665_1.fna
GCA_018250115_1.fna
GCA_018251495_1.fna
GCA_019843655_1.fna
GCA_018251015_1.fna
GCA_019614645_1.fna
GCA_018245845_1.fna
GCA_034693525_1.fna
GCA_905475315_1.fna
GCA_932294345_1.fna
GCA_947462355_1.fna
GCA_965234215_1.fna
GCA_964275295_1.fna
GCA_914767665_1.fna
GCA_018251995_1.fna
GCA_022318365_1.fna
GCA_905220365_1.fna
GCA_905220365_2.fna
GCA_018237985_1.fna
GCA_040966815_1.fna
GCA_905340355_1.fna
GCA_018245055_1.fna
GCA_049724165_1.fna
GCA_958496205_1.fna
GCA_958496365_1.fna
GCA_950106695_1.fna
GCA_018248035_1.fna
GCA_023373885_1.fna
GCA_964056695_1.fna
GCA_022318305_1.fna
GCA_018248315_1.fna
GCA_018237485_1.fna
GCA_912999785_1.fna
GCA_018247175_1.fna
GCA_963580505_1.fna
GCA_018250095_1.fna
GCA_963583995_1.fna
GCA_947562105_1.fna
GCA_949358125_1.fna
GCA_950381575_1.fna
GCA_018230725_1.fna
GCA_964341205_1.fna
GCA_018251055_1.fna
GCA_964186415_1.fna
GCA_964188255_1.fna
GCA_024137745_1.fna
GCA_965194465_1.fna
GCA_936450705_2.fna
GCA_018245815_1.fna
GCA_963584085_1.fna
[truncated: 2,269 more rows]
